# Supplementary material for: Location‐Dependent Lanthanide Selectivity Engineered into Structurally Characterized Designed Coiled Coils
Source: Angew Chem Int Ed Engl. 2021 Oct 7;60(46):24473–7. doi: 10.1002/anie.202110500 (PMC8597134; doi:10.1002/anie.202110500)
Supplement: Supplementary file 1 — Supporting Information [file ANIE-60-24473-s002.pdb]

REMARK Date 2021-02-01 Time 10:16:56 GMT +0000 (1612174616.48 s)
REMARK PHENIX refinement
REMARK 
REMARK ****************** INPUT FILES AND LABELS ******************************
REMARK Reflections:
REMARK   file name      : /home/adf/whitesa/Documents/Xray/HC02/REFINED/HC02_NEW_refine_data.mtz
REMARK   labels         : ['I-obs(+),SIGI-obs(+),I-obs(-),SIGI-obs(-)']
REMARK R-free flags:
REMARK   file name      : /home/adf/whitesa/Documents/Xray/HC02/REFINED/HC02_NEW_refine_data.mtz
REMARK   label          : R-free-flags
REMARK   test_flag_value: 0
REMARK Experimental phase information:
REMARK   file name      : /home/adf/whitesa/Documents/Xray/HC02/REFINED/HC02_NEW_refine_data.mtz
REMARK   label          : ['HLA,HLB,HLC,HLD']
REMARK Model file name(s): 
REMARK   /home/adf/whitesa/Documents/Xray/HC02/.phenix/tmp/HC02_refine_45-coot-1.updated.pdb
REMARK 
REMARK ******************** REFINEMENT SUMMARY: QUICK FACTS *******************
REMARK Start: r_work = 0.2277 r_free = 0.2420 bonds = 0.006 angles = 0.935
REMARK Final: r_work = 0.2098 r_free = 0.2339 bonds = 0.009 angles = 0.891
REMARK ************************************************************************
REMARK 
REMARK ****************** REFINEMENT STATISTICS STEP BY STEP ******************
REMARK leading digit, like 1_, means number of macro-cycle                     
REMARK 0    : statistics at the very beginning when nothing is done yet        
REMARK 1_bss: bulk solvent correction and/or (anisotropic) scaling             
REMARK 1_xyz: refinement of coordinates                                        
REMARK 1_adp: refinement of ADPs (Atomic Displacement Parameters)              
REMARK 1_occ: refinement of occupancies                                        
REMARK ------------------------------------------------------------------------
REMARK  stage r-work r-free bonds angles b_min b_max b_ave n_water shift
REMARK       0    : 0.5067 0.3703 0.006  0.935  30.0 194.5  87.1  71      0.000
REMARK       1_bss: 0.2277 0.2420 0.006  0.935  30.0 194.5  87.1  71      0.000
REMARK 1_settarget: 0.2277 0.2420 0.006  0.935  30.0 194.5  87.1  71      0.000
REMARK     1_setrh: 0.2277 0.2420 0.006  0.935  30.0 194.5  87.1  71      0.002
REMARK    1_weight: 0.2277 0.2420 0.006  0.935  30.0 194.5  87.1  71      0.002
REMARK    1_xyzrec: 0.2223 0.2476 0.009  0.891  30.0 194.5  87.1  71      0.096
REMARK       1_adp: 0.2104 0.2349 0.009  0.891  40.7 188.4  86.9  71      0.096
REMARK   1_regHadp: 0.2104 0.2351 0.009  0.891  40.7 188.4  86.9  71      0.096
REMARK       1_occ: 0.2103 0.2355 0.009  0.891  40.7 188.4  86.9  71      0.096
REMARK         end: 0.2098 0.2339 0.009  0.891  40.7 188.4  86.9  71      0.096
REMARK ------------------------------------------------------------------------
REMARK MODEL CONTENT.
REMARK  ELEMENT        ATOM RECORD COUNT   OCCUPANCY SUM
REMARK        C                      556          552.00
REMARK        H                      905          897.00
REMARK       Zn                        3            2.93
REMARK        O                      249          248.00
REMARK        N                      151          150.00
REMARK       Tb                        3            3.00
REMARK    TOTAL                     1867         1852.93
REMARK -----------------------------------------------------------------------
REMARK r_free_flags.md5.hexdigest f4c7e802affc513a707baa9be04a0bae
REMARK 
REMARK IF THIS FILE IS FOR PDB DEPOSITION: REMOVE ALL FROM THIS LINE UP.
REMARK   3
REMARK   3 REFINEMENT.
REMARK   3   PROGRAM     : PHENIX (1.17.1_3660: ???)
REMARK   3   AUTHORS     : Adams,Afonine,Bunkoczi,Burnley,Chen,Dar,Davis,
REMARK   3               : Draizen,Echols,Gildea,Gros,Grosse-Kunstleve,Headd,
REMARK   3               : Hintze,Hung,Ioerger,Liebschner,McCoy,McKee,Moriarty,
REMARK   3               : Oeffner,Poon,Read,Richardson,Richardson,Sacchettini,
REMARK   3               : Sauter,Sobolev,Storoni,Terwilliger,Williams,Zwart
REMARK   3
REMARK   3  X-RAY DATA.
REMARK   3  
REMARK   3  REFINEMENT TARGET : MLHL
REMARK   3  
REMARK   3  DATA USED IN REFINEMENT.
REMARK   3   RESOLUTION RANGE HIGH (ANGSTROMS) : 2.10    
REMARK   3   RESOLUTION RANGE LOW  (ANGSTROMS) : 51.52   
REMARK   3   MIN(FOBS/SIGMA_FOBS)              : 1.99  
REMARK   3   COMPLETENESS FOR RANGE        (%) : 98.12 
REMARK   3   NUMBER OF REFLECTIONS             : 21245     
REMARK   3   NUMBER OF REFLECTIONS (NON-ANOMALOUS) : 10819     
REMARK   3  
REMARK   3  FIT TO DATA USED IN REFINEMENT.
REMARK   3   R VALUE     (WORKING + TEST SET) : 0.2109
REMARK   3   R VALUE            (WORKING SET) : 0.2098
REMARK   3   FREE R VALUE                     : 0.2339
REMARK   3   FREE R VALUE TEST SET SIZE   (%) : 5.33  
REMARK   3   FREE R VALUE TEST SET COUNT      : 1132      
REMARK   3  
REMARK   3  FIT TO DATA USED IN REFINEMENT (IN BINS).
REMARK   3   BIN  RESOLUTION RANGE  COMPL.    NWORK NFREE   RWORK  RFREE  CCWORK CCFREE
REMARK   3     1   51.52 -    4.20    0.98     2546   121  0.1573 0.1984   0.951  0.895
REMARK   3     2    4.20 -    3.33    0.99     2547   140  0.2268 0.2340   0.868  0.864
REMARK   3     3    3.33 -    2.91    0.98     2504   133  0.2546 0.2577   0.850  0.814
REMARK   3     4    2.91 -    2.65    0.99     2551   130  0.2588 0.2440   0.836  0.860
REMARK   3     5    2.65 -    2.46    0.98     2458   168  0.2688 0.2961   0.830  0.745
REMARK   3     6    2.46 -    2.31    0.97     2522   151  0.2730 0.2279   0.834  0.890
REMARK   3     7    2.31 -    2.20    0.98     2496   146  0.2871 0.3188   0.806  0.708
REMARK   3     8    2.20 -    2.10    0.98     2489   143  0.3281 0.3174   0.743  0.729
REMARK   3  
REMARK   3  BULK SOLVENT MODELLING.
REMARK   3   METHOD USED        : FLAT BULK SOLVENT MODEL
REMARK   3   SOLVENT RADIUS     : 1.11    
REMARK   3   SHRINKAGE RADIUS   : 0.90    
REMARK   3   GRID STEP FACTOR   : 4.00    
REMARK   3  
REMARK   3  ERROR ESTIMATES.
REMARK   3   COORDINATE ERROR (MAXIMUM-LIKELIHOOD BASED)     : 0.23    
REMARK   3   PHASE ERROR (DEGREES, MAXIMUM-LIKELIHOOD BASED) : 25.23   
REMARK   3  
REMARK   3  STRUCTURE FACTORS CALCULATION ALGORITHM : FFT
REMARK   3  
REMARK   3  
REMARK   3  GEOMETRY RESTRAINTS LIBRARY: GEOSTD + MONOMER LIBRARY + CDL V1.2
REMARK   3  DEVIATIONS FROM IDEAL VALUES.
REMARK   3    BOND      :  0.009   0.061    889
REMARK   3    ANGLE     :  0.891   6.586   1181
REMARK   3    CHIRALITY :  0.039   0.174    127
REMARK   3    PLANARITY :  0.004   0.021    152
REMARK   3    DIHEDRAL  : 22.495 171.100    359
REMARK   3    MIN NONBONDED DISTANCE : 1.693
REMARK   3  
REMARK   3  MOLPROBITY STATISTICS.
REMARK   3    ALL-ATOM CLASHSCORE : 3.34
REMARK   3    RAMACHANDRAN PLOT:
REMARK   3      OUTLIERS :  0.00 %
REMARK   3      ALLOWED  :  0.98 %
REMARK   3      FAVORED  : 99.02 %
REMARK   3    ROTAMER OUTLIERS :  3.41 %
REMARK   3    CBETA DEVIATIONS :  0.00 %
REMARK   3    PEPTIDE PLANE:
REMARK   3      CIS-PROLINE     : 0.00 %
REMARK   3      CIS-GENERAL     : 0.00 %
REMARK   3      TWISTED PROLINE : 0.00 %
REMARK   3      TWISTED GENERAL : 0.00 %
REMARK   3  
REMARK   3                  min    max   mean <Bi,j>   iso aniso
REMARK   3     Overall:   40.68 188.45  86.94   7.02   962   962
REMARK   3     Protein:   40.68 188.45  87.52   7.05   873   873
REMARK   3     Water:     46.56 112.58  75.68    N/A    71    71
REMARK   3     Other:     49.50 149.38 103.31    N/A    18    18
REMARK   3     Chain  A:  40.68 188.45  84.22    N/A   299   299
REMARK   3     Chain  C:  52.61 163.43  93.84    N/A   293   293
REMARK   3     Chain  B:  51.30 172.67  85.82    N/A   293   293
REMARK   3     Chain  D:  56.23 103.48  82.78    N/A     3     3
REMARK   3     Chain  S:  46.56 112.58  75.68    N/A    71    71
REMARK   3     Chain  Z:  49.50  78.33  64.76    N/A     3     3
REMARK   3     Histogram:
REMARK   3         Values      Number of atoms
REMARK   3      40.68 - 55.46        17
REMARK   3      55.46 - 70.24       218
REMARK   3      70.24 - 85.01       330
REMARK   3      85.01 - 99.79       184
REMARK   3      99.79 - 114.57       88
REMARK   3     114.57 - 129.34       53
REMARK   3     129.34 - 144.12       39
REMARK   3     144.12 - 158.90       20
REMARK   3     158.90 - 173.67       11
REMARK   3     173.67 - 188.45        2
REMARK   3  
REMARK   3  
REMARK   3  TLS DETAILS.
REMARK   3   NUMBER OF TLS GROUPS: 1     
REMARK   3   ORIGIN: CENTER OF MASS
REMARK   3   TLS GROUP : 1     
REMARK   3    SELECTION: all
REMARK   3    ORIGIN FOR THE GROUP (A):  25.9506  45.1494  21.2756
REMARK   3    T TENSOR                                            
REMARK   3      T11:   0.3056 T22:   0.2555                       
REMARK   3      T33:   0.2929 T12:   0.0114                       
REMARK   3      T13:  -0.0131 T23:  -0.0364                       
REMARK   3    L TENSOR                                            
REMARK   3      L11:   0.7827 L22:   0.3044                       
REMARK   3      L33:   0.2573 L12:  -0.0180                       
REMARK   3      L13:  -0.3017 L23:  -0.2945                       
REMARK   3    S TENSOR                                            
REMARK   3      S11:  -0.0994 S12:   0.1176 S13:  -0.1009         
REMARK   3      S21:   0.1283 S22:   0.0796 S23:  -0.1012         
REMARK   3      S31:   0.0740 S32:   0.0912 S33:  -0.0000         
REMARK   3
LINK         C   GLY A  36                 N   NH2 A  37 
LINK         C   GLY B  36                 N   NH2 B  37 
LINK         C   GLY C  36                 N   NH2 C  37 
CRYST1  103.040  103.040   46.880  90.00  90.00 120.00 H 3
SCALE1      0.009705  0.005603  0.000000        0.00000
SCALE2      0.000000  0.011206  0.000000        0.00000
SCALE3      0.000000  0.000000  0.021331        0.00000
HETATM    1  C   ACE A   0      36.598  47.451  44.801  1.00127.10           C
ANISOU    1  C   ACE A   0    16827  15959  15506    687  -1085    -77       C
HETATM    2  O   ACE A   0      36.126  48.098  43.873  1.00121.42           O
ANISOU    2  O   ACE A   0    16114  15194  14826    642  -1055   -118       O
HETATM    3  CH3 ACE A   0      36.763  48.038  46.168  1.00131.49           C
ANISOU    3  CH3 ACE A   0    17431  16565  15965    687  -1147    -89       C
ATOM      4  N   GLU A   1      36.989  46.188  44.668  1.00132.18           N
ANISOU    4  N   GLU A   1    17420  16612  16189    738  -1063    -19       N
ATOM      5  CA  GLU A   1      36.903  45.467  43.401  1.00131.03           C
ANISOU    5  CA  GLU A   1    17226  16422  16136    742  -1002     -8       C
ATOM      6  C   GLU A   1      35.465  45.076  43.055  1.00124.73           C
ANISOU    6  C   GLU A   1    16479  15554  15359    761   -919     -7       C
ATOM      7  O   GLU A   1      35.047  45.218  41.908  1.00115.66           O
ANISOU    7  O   GLU A   1    15318  14364  14266    728   -875    -34       O
ATOM      8  CB  GLU A   1      37.796  44.219  43.450  1.00135.95           C
ANISOU    8  CB  GLU A   1    17782  17075  16799    794  -1000     55       C
ATOM      9  CG  GLU A   1      37.952  43.465  42.130  1.00135.35           C
ANISOU    9  CG  GLU A   1    17646  16960  16819    795   -942     61       C
ATOM     10  CD  GLU A   1      39.169  43.901  41.314  1.00139.64           C
ANISOU   10  CD  GLU A   1    18116  17536  17405    751   -983     43       C
ATOM     11  OE1 GLU A   1      39.116  43.798  40.070  1.00142.76           O
ANISOU   11  OE1 GLU A   1    18478  17897  17866    728   -940     21       O
ATOM     12  OE2 GLU A   1      40.180  44.335  41.909  1.00148.21           O
ANISOU   12  OE2 GLU A   1    19175  18682  18455    740  -1057     51       O
ATOM     13  H   GLU A   1      37.314  45.716  45.309  1.00158.61           H
ATOM     14  HA  GLU A   1      37.216  46.048  42.690  1.00157.23           H
ATOM     15  HB2 GLU A   1      38.683  44.490  43.733  1.00163.14           H
ATOM     16  HB3 GLU A   1      37.418  43.599  44.093  1.00163.14           H
ATOM     17  HG2 GLU A   1      38.047  42.518  42.319  1.00162.42           H
ATOM     18  HG3 GLU A   1      37.163  43.617  41.587  1.00162.42           H
ATOM     19  N   TRP A   2      34.708  44.600  44.047  1.00130.83           N
ANISOU   19  N   TRP A   2    17305  16318  16085    812   -897     27       N
ATOM     20  CA  TRP A   2      33.331  44.173  43.798  1.00129.19           C
ANISOU   20  CA  TRP A   2    17144  16044  15897    833   -819     34       C
ATOM     21  C   TRP A   2      32.496  45.300  43.191  1.00116.65           C
ANISOU   21  C   TRP A   2    15597  14417  14306    775   -802    -21       C
ATOM     22  O   TRP A   2      31.763  45.085  42.216  1.00108.62           O
ANISOU   22  O   TRP A   2    14576  13351  13343    761   -742    -30       O
ATOM     23  CB  TRP A   2      32.688  43.665  45.096  1.00139.80           C
ANISOU   23  CB  TRP A   2    18544  17393  17183    897   -808     80       C
ATOM     24  CG  TRP A   2      33.167  44.364  46.358  1.00151.73           C
ANISOU   24  CG  TRP A   2    20086  18966  18598    898   -880     75       C
ATOM     25  CD1 TRP A   2      32.590  45.439  46.981  1.00152.94           C
ANISOU   25  CD1 TRP A   2    20311  19119  18679    873   -900     36       C
ATOM     26  CD2 TRP A   2      34.328  44.029  47.136  1.00161.29           C
ANISOU   26  CD2 TRP A   2    21257  20252  19775    924   -942    110       C
ATOM     27  NE1 TRP A   2      33.320  45.790  48.094  1.00161.28           N
ANISOU   27  NE1 TRP A   2    21377  20246  19655    880   -971     37       N
ATOM     28  CE2 TRP A   2      34.392  44.942  48.210  1.00164.36           C
ANISOU   28  CE2 TRP A   2    21696  20686  20065    910  -1000     84       C
ATOM     29  CE3 TRP A   2      35.322  43.048  47.022  1.00167.11           C
ANISOU   29  CE3 TRP A   2    21917  21021  20555    958   -951    161       C
ATOM     30  CZ2 TRP A   2      35.405  44.898  49.168  1.00168.24           C
ANISOU   30  CZ2 TRP A   2    22164  21263  20497    926  -1072    108       C
ATOM     31  CZ3 TRP A   2      36.327  43.009  47.970  1.00167.52           C
ANISOU   31  CZ3 TRP A   2    21942  21155  20552    977  -1020    192       C
ATOM     32  CH2 TRP A   2      36.361  43.927  49.030  1.00169.56           C
ANISOU   32  CH2 TRP A   2    22252  21465  20708    959  -1082    165       C
ATOM     33  H   TRP A   2      34.965  44.514  44.864  1.00156.99           H
ATOM     34  HA  TRP A   2      33.351  43.439  43.164  1.00155.02           H
ATOM     35  HB2 TRP A   2      31.728  43.796  45.036  1.00167.77           H
ATOM     36  HB3 TRP A   2      32.888  42.721  45.191  1.00167.77           H
ATOM     37  HD1 TRP A   2      31.816  45.869  46.695  1.00183.52           H
ATOM     38  HE1 TRP A   2      33.135  46.437  48.629  1.00193.53           H
ATOM     39  HE3 TRP A   2      35.305  42.435  46.323  1.00200.53           H
ATOM     40  HZ2 TRP A   2      35.431  45.505  49.872  1.00201.89           H
ATOM     41  HZ3 TRP A   2      36.992  42.362  47.904  1.00201.02           H
ATOM     42  HH2 TRP A   2      37.049  43.876  49.654  1.00203.47           H
ATOM     43  N   GLU A   3      32.588  46.512  43.759  1.00115.29           N
ANISOU   43  N   GLU A   3    15465  14269  14073    739   -852    -59       N
ATOM     44  CA  GLU A   3      31.765  47.617  43.273  1.00109.14           C
ANISOU   44  CA  GLU A   3    14727  13450  13292    688   -830   -106       C
ATOM     45  C   GLU A   3      32.331  48.226  41.987  1.00 98.51           C
ANISOU   45  C   GLU A   3    13321  12102  12005    626   -839   -143       C
ATOM     46  O   GLU A   3      31.568  48.788  41.196  1.00 89.68           O
ANISOU   46  O   GLU A   3    12215  10944  10914    590   -798   -167       O
ATOM     47  CB  GLU A   3      31.603  48.697  44.359  1.00109.47           C
ANISOU   47  CB  GLU A   3    14836  13508  13251    673   -871   -136       C
ATOM     48  CG  GLU A   3      30.740  48.315  45.613  1.00114.94           C
ANISOU   48  CG  GLU A   3    15602  14194  13874    731   -851   -104       C
ATOM     49  CD  GLU A   3      29.217  48.296  45.392  1.00115.04           C
ANISOU   49  CD  GLU A   3    15670  14140  13899    743   -773    -94       C
ATOM     50  OE1 GLU A   3      28.617  49.311  44.975  1.00102.95           O
ANISOU   50  OE1 GLU A   3    14169  12574  12372    698   -754   -131       O
ATOM     51  OE2 GLU A   3      28.610  47.242  45.662  1.00113.68           O
ANISOU   51  OE2 GLU A   3    15509  13949  13734    800   -729    -43       O
ATOM     52  H   GLU A   3      33.110  46.711  44.413  1.00138.35           H
ATOM     53  HA  GLU A   3      30.878  47.277  43.077  1.00130.97           H
ATOM     54  HB2 GLU A   3      32.487  48.931  44.684  1.00131.37           H
ATOM     55  HB3 GLU A   3      31.184  49.471  43.952  1.00131.37           H
ATOM     56  HG2 GLU A   3      31.000  47.427  45.903  1.00137.92           H
ATOM     57  HG3 GLU A   3      30.921  48.960  46.315  1.00137.92           H
ATOM     58  N   ALA A   4      33.644  48.106  41.744  1.00 99.24           N
ANISOU   58  N   ALA A   4    13347  12240  12120    614   -888   -144       N
ATOM     59  CA  ALA A   4      34.224  48.631  40.507  1.00 94.81           C
ANISOU   59  CA  ALA A   4    12725  11681  11618    560   -894   -174       C
ATOM     60  C   ALA A   4      33.842  47.775  39.307  1.00 89.95           C
ANISOU   60  C   ALA A   4    12070  11033  11073    568   -828   -159       C
ATOM     61  O   ALA A   4      33.580  48.299  38.217  1.00 84.71           O
ANISOU   61  O   ALA A   4    11386  10352  10449    524   -802   -185       O
ATOM     62  CB  ALA A   4      35.744  48.709  40.621  1.00 94.91           C
ANISOU   62  CB  ALA A   4    12675  11751  11635    548   -965   -173       C
ATOM     63  H   ALA A   4      34.209  47.731  42.272  1.00119.09           H
ATOM     64  HA  ALA A   4      33.881  49.528  40.370  1.00113.78           H
ATOM     65  HB1 ALA A   4      36.105  49.058  39.791  1.00113.89           H
ATOM     66  HB2 ALA A   4      35.976  49.297  41.356  1.00113.89           H
ATOM     67  HB3 ALA A   4      36.094  47.819  40.785  1.00113.89           H
ATOM     68  N   ILE A   5      33.830  46.454  39.488  1.00 90.63           N
ANISOU   68  N   ILE A   5    12143  11115  11177    624   -798   -117       N
ATOM     69  CA  ILE A   5      33.330  45.551  38.458  1.00 89.06           C
ANISOU   69  CA  ILE A   5    11917  10879  11042    634   -729   -107       C
ATOM     70  C   ILE A   5      31.822  45.720  38.283  1.00 82.33           C
ANISOU   70  C   ILE A   5    11122   9977  10182    627   -671   -115       C
ATOM     71  O   ILE A   5      31.323  45.760  37.151  1.00 70.60           O
ANISOU   71  O   ILE A   5     9618   8469   8739    596   -627   -133       O
ATOM     72  CB  ILE A   5      33.700  44.096  38.806  1.00 92.98           C
ANISOU   72  CB  ILE A   5    12388  11378  11563    697   -709    -60       C
ATOM     73  CG1 ILE A   5      35.221  43.904  38.817  1.00 96.85           C
ANISOU   73  CG1 ILE A   5    12810  11918  12070    702   -760    -46       C
ATOM     74  CG2 ILE A   5      33.052  43.122  37.829  1.00 87.07           C
ANISOU   74  CG2 ILE A   5    11620  10583  10879    707   -631    -56       C
ATOM     75  CD1 ILE A   5      35.899  44.243  37.517  1.00 91.68           C
ANISOU   75  CD1 ILE A   5    12091  11273  11469    655   -762    -77       C
ATOM     76  H   ILE A   5      34.107  46.057  40.199  1.00108.76           H
ATOM     77  HA  ILE A   5      33.753  45.779  37.616  1.00106.87           H
ATOM     78  HB  ILE A   5      33.362  43.912  39.696  1.00111.58           H
ATOM     79 HG12 ILE A   5      35.600  44.475  39.503  1.00116.22           H
ATOM     80 HG13 ILE A   5      35.414  42.974  39.015  1.00116.22           H
ATOM     81 HG21 ILE A   5      33.503  42.265  37.891  1.00104.48           H
ATOM     82 HG22 ILE A   5      32.116  43.020  38.060  1.00104.48           H
ATOM     83 HG23 ILE A   5      33.135  43.475  36.930  1.00104.48           H
ATOM     84 HD11 ILE A   5      36.825  43.958  37.561  1.00110.01           H
ATOM     85 HD12 ILE A   5      35.445  43.782  36.795  1.00110.01           H
ATOM     86 HD13 ILE A   5      35.854  45.202  37.378  1.00110.01           H
ATOM     87  N   GLU A   6      31.073  45.815  39.397  1.00 81.31           N
ANISOU   87  N   GLU A   6    11063   9834   9997    657   -669    -98       N
ATOM     88  CA  GLU A   6      29.623  46.013  39.317  1.00 82.34           C
ANISOU   88  CA  GLU A   6    11250   9917  10119    653   -614    -98       C
ATOM     89  C   GLU A   6      29.293  47.228  38.457  1.00 75.58           C
ANISOU   89  C   GLU A   6    10392   9053   9273    588   -610   -138       C
ATOM     90  O   GLU A   6      28.255  47.266  37.791  1.00 67.36           O
ANISOU   90  O   GLU A   6     9363   7977   8254    571   -556   -139       O
ATOM     91  CB  GLU A   6      29.007  46.176  40.725  1.00 88.50           C
ANISOU   91  CB  GLU A   6    12106  10690  10830    692   -622    -78       C
ATOM     92  CG  GLU A   6      27.452  46.393  40.784  1.00 90.59           C
ANISOU   92  CG  GLU A   6    12435  10903  11082    694   -564    -70       C
ATOM     93  CD  GLU A   6      26.939  46.923  42.159  1.00 97.23           C
ANISOU   93  CD  GLU A   6    13355  11743  11845    721   -579    -60       C
ATOM     94  OE1 GLU A   6      27.750  47.497  42.911  1.00 98.73           O
ANISOU   94  OE1 GLU A   6    13554  11973  11985    717   -640    -78       O
ATOM     95  OE2 GLU A   6      25.729  46.782  42.483  1.00 98.09           O
ANISOU   95  OE2 GLU A   6    13516  11812  11940    745   -529    -37       O
ATOM     96  H   GLU A   6      31.380  45.769  40.199  1.00 97.57           H
ATOM     97  HA  GLU A   6      29.227  45.223  38.918  1.00 98.81           H
ATOM     98  HB2 GLU A   6      29.203  45.374  41.235  1.00106.20           H
ATOM     99  HB3 GLU A   6      29.419  46.946  41.147  1.00106.20           H
ATOM    100  HG2 GLU A   6      27.202  47.041  40.106  1.00108.71           H
ATOM    101  HG3 GLU A   6      27.012  45.546  40.611  1.00108.71           H
ATOM    102  N   LYS A   7      30.177  48.227  38.460  1.00 73.54           N
ANISOU  102  N   LYS A   7    10114   8827   9002    549   -666   -168       N
ATOM    103  CA  LYS A   7      29.928  49.461  37.724  1.00 77.57           C
ANISOU  103  CA  LYS A   7    10620   9329   9523    488   -663   -202       C
ATOM    104  C   LYS A   7      30.254  49.290  36.245  1.00 73.86           C
ANISOU  104  C   LYS A   7    10076   8869   9119    455   -641   -211       C
ATOM    105  O   LYS A   7      29.569  49.853  35.383  1.00 64.03           O
ANISOU  105  O   LYS A   7     8826   7608   7896    418   -605   -222       O
ATOM    106  CB  LYS A   7      30.757  50.600  38.329  1.00 83.35           C
ANISOU  106  CB  LYS A   7    11359  10089  10221    459   -731   -231       C
ATOM    107  CG  LYS A   7      30.584  51.965  37.659  1.00 91.86           C
ANISOU  107  CG  LYS A   7    12430  11156  11316    397   -728   -264       C
ATOM    108  CD  LYS A   7      31.746  52.916  37.989  1.00103.90           C
ANISOU  108  CD  LYS A   7    13934  12714  12829    361   -800   -297       C
ATOM    109  CE  LYS A   7      31.282  54.368  38.178  1.00115.77           C
ANISOU  109  CE  LYS A   7    15478  14191  14318    317   -799   -329       C
ATOM    110  NZ  LYS A   7      32.386  55.266  38.643  1.00124.43           N
ANISOU  110  NZ  LYS A   7    16560  15316  15401    283   -870   -365       N
ATOM    111  H   LYS A   7      30.928  48.215  38.880  1.00 88.25           H
ATOM    112  HA  LYS A   7      28.990  49.694  37.801  1.00 93.08           H
ATOM    113  HB2 LYS A   7      30.505  50.700  39.260  1.00100.02           H
ATOM    114  HB3 LYS A   7      31.696  50.363  38.264  1.00100.02           H
ATOM    115  HG2 LYS A   7      30.552  51.847  36.697  1.00110.23           H
ATOM    116  HG3 LYS A   7      29.761  52.372  37.971  1.00110.23           H
ATOM    117  HD2 LYS A   7      32.169  52.626  38.812  1.00124.68           H
ATOM    118  HD3 LYS A   7      32.388  52.897  37.262  1.00124.68           H
ATOM    119  HE2 LYS A   7      30.954  54.709  37.331  1.00138.92           H
ATOM    120  HE3 LYS A   7      30.575  54.392  38.842  1.00138.92           H
ATOM    121  HZ1 LYS A   7      32.082  56.096  38.741  1.00149.31           H
ATOM    122  HZ2 LYS A   7      32.702  54.980  39.424  1.00149.31           H
ATOM    123  HZ3 LYS A   7      33.047  55.268  38.047  1.00149.31           H
ATOM    124  N   LYS A   8      31.313  48.532  35.944  1.00 74.76           N
ANISOU  124  N   LYS A   8    10131   9011   9262    469   -662   -206       N
ATOM    125  CA  LYS A   8      31.662  48.225  34.562  1.00 75.42           C
ANISOU  125  CA  LYS A   8    10145   9106   9405    444   -637   -215       C
ATOM    126  C   LYS A   8      30.579  47.381  33.899  1.00 70.25           C
ANISOU  126  C   LYS A   8     9496   8418   8776    455   -564   -205       C
ATOM    127  O   LYS A   8      30.199  47.631  32.746  1.00 66.45           O
ANISOU  127  O   LYS A   8     8986   7938   8325    417   -531   -219       O
ATOM    128  CB  LYS A   8      33.015  47.514  34.531  1.00 80.85           C
ANISOU  128  CB  LYS A   8    10775   9828  10118    466   -671   -206       C
ATOM    129  CG  LYS A   8      34.160  48.376  34.012  1.00 91.29           C
ANISOU  129  CG  LYS A   8    12039  11188  11458    423   -720   -227       C
ATOM    130  CD  LYS A   8      35.447  48.246  34.824  1.00100.79           C
ANISOU  130  CD  LYS A   8    13219  12429  12647    444   -787   -214       C
ATOM    131  CE  LYS A   8      36.681  48.411  33.938  1.00116.45           C
ANISOU  131  CE  LYS A   8    15120  14449  14678    418   -813   -221       C
ATOM    132  NZ  LYS A   8      36.577  49.576  33.013  1.00131.73           N
ANISOU  132  NZ  LYS A   8    17033  16386  16633    359   -811   -250       N
ATOM    133  H   LYS A   8      31.844  48.185  36.525  1.00 89.71           H
ATOM    134  HA  LYS A   8      31.742  49.048  34.054  1.00 90.50           H
ATOM    135  HB2 LYS A   8      33.241  47.236  35.432  1.00 97.03           H
ATOM    136  HB3 LYS A   8      32.945  46.738  33.952  1.00 97.03           H
ATOM    137  HG2 LYS A   8      34.359  48.115  33.099  1.00109.54           H
ATOM    138  HG3 LYS A   8      33.887  49.307  34.039  1.00109.54           H
ATOM    139  HD2 LYS A   8      35.467  48.933  35.508  1.00120.95           H
ATOM    140  HD3 LYS A   8      35.481  47.368  35.235  1.00120.95           H
ATOM    141  HE2 LYS A   8      37.459  48.545  34.502  1.00139.74           H
ATOM    142  HE3 LYS A   8      36.793  47.611  33.401  1.00139.74           H
ATOM    143  HZ1 LYS A   8      37.337  49.674  32.561  1.00158.08           H
ATOM    144  HZ2 LYS A   8      35.912  49.448  32.436  1.00158.08           H
ATOM    145  HZ3 LYS A   8      36.418  50.319  33.476  1.00158.08           H
ATOM    146  N   ILE A   9      30.053  46.392  34.623  1.00 67.44           N
ANISOU  146  N   ILE A   9     9179   8037   8410    506   -539   -178       N
ATOM    147  CA  ILE A   9      28.984  45.555  34.094  1.00 70.56           C
ANISOU  147  CA  ILE A   9     9582   8396   8831    516   -471   -169       C
ATOM    148  C   ILE A   9      27.722  46.376  33.854  1.00 67.89           C
ANISOU  148  C   ILE A   9     9284   8036   8475    483   -440   -173       C
ATOM    149  O   ILE A   9      27.085  46.264  32.795  1.00 57.36           O
ANISOU  149  O   ILE A   9     7928   6697   7171    454   -396   -182       O
ATOM    150  CB  ILE A   9      28.736  44.372  35.049  1.00 73.75           C
ANISOU  150  CB  ILE A   9    10018   8774   9230    580   -453   -134       C
ATOM    151  CG1 ILE A   9      29.929  43.409  34.962  1.00 74.05           C
ANISOU  151  CG1 ILE A   9    10001   8832   9305    610   -466   -126       C
ATOM    152  CG2 ILE A   9      27.422  43.669  34.738  1.00 76.32           C
ANISOU  152  CG2 ILE A   9    10367   9055   9575    590   -384   -122       C
ATOM    153  CD1 ILE A   9      29.860  42.237  35.916  1.00 76.34           C
ANISOU  153  CD1 ILE A   9    10310   9100   9596    677   -449    -84       C
ATOM    154  H   ILE A   9      30.299  46.187  35.421  1.00 80.93           H
ATOM    155  HA  ILE A   9      29.257  45.198  33.234  1.00 84.67           H
ATOM    156  HB  ILE A   9      28.660  44.705  35.957  1.00 88.50           H
ATOM    157 HG12 ILE A   9      29.973  43.051  34.061  1.00 88.86           H
ATOM    158 HG13 ILE A   9      30.740  43.903  35.163  1.00 88.86           H
ATOM    159 HG21 ILE A   9      27.416  42.803  35.174  1.00 91.58           H
ATOM    160 HG22 ILE A   9      26.688  44.211  35.069  1.00 91.58           H
ATOM    161 HG23 ILE A   9      27.343  43.556  33.778  1.00 91.58           H
ATOM    162 HD11 ILE A   9      30.742  41.840  35.992  1.00 91.61           H
ATOM    163 HD12 ILE A   9      29.564  42.553  36.784  1.00 91.61           H
ATOM    164 HD13 ILE A   9      29.232  41.584  35.569  1.00 91.61           H
ATOM    165  N   ALA A  10      27.346  47.217  34.821  1.00 59.06           N
ANISOU  165  N   ALA A  10     8225   6908   7309    488   -462   -166       N
ATOM    166  CA  ALA A  10      26.153  48.039  34.661  1.00 64.16           C
ANISOU  166  CA  ALA A  10     8909   7530   7940    460   -430   -164       C
ATOM    167  C   ALA A  10      26.272  48.969  33.452  1.00 62.65           C
ANISOU  167  C   ALA A  10     8670   7360   7774    399   -427   -187       C
ATOM    168  O   ALA A  10      25.283  49.223  32.750  1.00 59.98           O
ANISOU  168  O   ALA A  10     8331   7010   7448    373   -381   -180       O
ATOM    169  CB  ALA A  10      25.902  48.840  35.940  1.00 64.49           C
ANISOU  169  CB  ALA A  10     9021   7559   7925    476   -455   -158       C
ATOM    170  H   ALA A  10      27.759  47.326  35.568  1.00 70.88           H
ATOM    171  HA  ALA A  10      25.389  47.461  34.512  1.00 77.00           H
ATOM    172  HB1 ALA A  10      25.107  49.383  35.821  1.00 77.39           H
ATOM    173  HB2 ALA A  10      25.775  48.224  36.678  1.00 77.39           H
ATOM    174  HB3 ALA A  10      26.669  49.409  36.112  1.00 77.39           H
ATOM    175  N   ALA A  11      27.473  49.488  33.195  1.00 57.88           N
ANISOU  175  N   ALA A  11     8021   6791   7180    376   -474   -209       N
ATOM    176  CA  ALA A  11      27.665  50.353  32.040  1.00 61.23           C
ANISOU  176  CA  ALA A  11     8393   7239   7633    321   -471   -226       C
ATOM    177  C   ALA A  11      27.567  49.559  30.742  1.00 62.34           C
ANISOU  177  C   ALA A  11     8475   7397   7815    308   -431   -228       C
ATOM    178  O   ALA A  11      27.136  50.090  29.712  1.00 60.03           O
ANISOU  178  O   ALA A  11     8150   7119   7540    267   -404   -231       O
ATOM    179  CB  ALA A  11      29.019  51.052  32.130  1.00 57.36           C
ANISOU  179  CB  ALA A  11     7866   6781   7147    303   -533   -247       C
ATOM    180  H   ALA A  11      28.180  49.356  33.667  1.00 69.46           H
ATOM    181  HA  ALA A  11      26.972  51.032  32.039  1.00 73.48           H
ATOM    182  HB1 ALA A  11      29.131  51.624  31.354  1.00 68.83           H
ATOM    183  HB2 ALA A  11      29.047  51.585  32.940  1.00 68.83           H
ATOM    184  HB3 ALA A  11      29.720  50.382  32.150  1.00 68.83           H
ATOM    185  N   ASN A  12      27.974  48.289  30.770  1.00 59.38           N
ANISOU  185  N   ASN A  12     8084   7022   7456    342   -426   -228       N
ATOM    186  CA  ASN A  12      27.890  47.468  29.564  1.00 60.11           C
ANISOU  186  CA  ASN A  12     8124   7127   7586    330   -384   -238       C
ATOM    187  C   ASN A  12      26.434  47.178  29.222  1.00 59.69           C
ANISOU  187  C   ASN A  12     8099   7050   7532    321   -326   -227       C
ATOM    188  O   ASN A  12      26.014  47.338  28.071  1.00 53.57           O
ANISOU  188  O   ASN A  12     7285   6297   6773    281   -295   -236       O
ATOM    189  CB  ASN A  12      28.696  46.178  29.751  1.00 56.35           C
ANISOU  189  CB  ASN A  12     7627   6649   7134    371   -387   -240       C
ATOM    190  CG  ASN A  12      29.008  45.480  28.420  1.00 56.49           C
ANISOU  190  CG  ASN A  12     7580   6689   7195    352   -354   -263       C
ATOM    191  OD1 ASN A  12      28.146  44.807  27.861  1.00 40.68           O
ANISOU  191  OD1 ASN A  12     5580   4672   5206    346   -302   -268       O
ATOM    192  ND2 ASN A  12      30.230  45.625  27.934  1.00 54.40           N
ANISOU  192  ND2 ASN A  12     7259   6461   6951    342   -383   -276       N
ATOM    193  H   ASN A  12      28.296  47.888  31.459  1.00 71.26           H
ATOM    194  HA  ASN A  12      28.284  47.941  28.815  1.00 72.13           H
ATOM    195  HB2 ASN A  12      29.538  46.391  30.183  1.00 67.62           H
ATOM    196  HB3 ASN A  12      28.187  45.563  30.301  1.00 67.62           H
ATOM    197 HD21 ASN A  12      30.444  45.249  27.191  1.00 65.28           H
ATOM    198 HD22 ASN A  12      30.809  46.095  28.361  1.00 65.28           H
ATOM    199  N   GLU A  13      25.639  46.780  30.220  1.00 62.10           N
ANISOU  199  N   GLU A  13     8466   7313   7815    358   -311   -204       N
ATOM    200  CA  GLU A  13      24.213  46.572  30.011  1.00 65.06           C
ANISOU  200  CA  GLU A  13     8870   7662   8189    350   -259   -187       C
ATOM    201  C   GLU A  13      23.539  47.834  29.482  1.00 66.86           C
ANISOU  201  C   GLU A  13     9096   7903   8404    303   -248   -180       C
ATOM    202  O   GLU A  13      22.669  47.750  28.608  1.00 63.15           O
ANISOU  202  O   GLU A  13     8607   7442   7946    273   -206   -174       O
ATOM    203  CB  GLU A  13      23.574  46.103  31.314  1.00 69.16           C
ANISOU  203  CB  GLU A  13     9458   8134   8684    402   -250   -157       C
ATOM    204  CG  GLU A  13      24.115  44.756  31.848  1.00 75.01           C
ANISOU  204  CG  GLU A  13    10198   8858   9443    454   -251   -154       C
ATOM    205  CD  GLU A  13      23.626  44.470  33.251  1.00 81.35           C
ANISOU  205  CD  GLU A  13    11069   9624  10217    508   -251   -119       C
ATOM    206  OE1 GLU A  13      23.040  45.388  33.861  1.00 87.22           O
ANISOU  206  OE1 GLU A  13    11862  10358  10921    505   -259   -104       O
ATOM    207  OE2 GLU A  13      23.807  43.330  33.725  1.00 81.30           O
ANISOU  207  OE2 GLU A  13    11065   9598  10228    555   -239   -104       O
ATOM    208  H   GLU A  13      25.904  46.625  31.023  1.00 74.52           H
ATOM    209  HA  GLU A  13      24.077  45.876  29.349  1.00 78.08           H
ATOM    210  HB2 GLU A  13      23.736  46.773  31.996  1.00 82.99           H
ATOM    211  HB3 GLU A  13      22.621  45.999  31.171  1.00 82.99           H
ATOM    212  HG2 GLU A  13      23.814  44.039  31.268  1.00 90.01           H
ATOM    213  HG3 GLU A  13      25.085  44.785  31.864  1.00 90.01           H
ATOM    214  N   SER A  14      23.943  49.015  29.961  1.00 67.29           N
ANISOU  214  N   SER A  14     9166   7964   8439    293   -285   -179       N
ATOM    215  CA  SER A  14      23.270  50.230  29.503  1.00 72.52           C
ANISOU  215  CA  SER A  14     9826   8633   9096    252   -268   -166       C
ATOM    216  C   SER A  14      23.559  50.477  28.021  1.00 70.87           C
ANISOU  216  C   SER A  14     9538   8474   8916    203   -257   -179       C
ATOM    217  O   SER A  14      22.661  50.823  27.247  1.00 69.31           O
ANISOU  217  O   SER A  14     9323   8289   8724    171   -218   -161       O
ATOM    218  CB  SER A  14      23.686  51.440  30.365  1.00 73.07           C
ANISOU  218  CB  SER A  14     9929   8691   9143    250   -307   -169       C
ATOM    219  OG  SER A  14      23.173  52.662  29.834  1.00 75.79           O
ANISOU  219  OG  SER A  14    10262   9041   9494    209   -287   -156       O
ATOM    220  H   SER A  14      24.579  49.133  30.528  1.00 80.75           H
ATOM    221  HA  SER A  14      22.311  50.130  29.614  1.00 87.03           H
ATOM    222  HB2 SER A  14      23.340  51.319  31.263  1.00 87.68           H
ATOM    223  HB3 SER A  14      24.655  51.491  30.387  1.00 87.68           H
ATOM    224  HG  SER A  14      23.410  53.307  30.316  1.00 90.94           H
ATOM    225  N   LYS A  15      24.799  50.263  27.623  1.00 67.40           N
ANISOU  225  N   LYS A  15     9049   8066   8495    200   -290   -206       N
ATOM    226  CA  LYS A  15      25.261  50.411  26.262  1.00 73.09           C
ANISOU  226  CA  LYS A  15     9692   8838   9241    161   -283   -220       C
ATOM    227  C   LYS A  15      24.716  49.335  25.343  1.00 68.36           C
ANISOU  227  C   LYS A  15     9064   8254   8654    153   -238   -228       C
ATOM    228  O   LYS A  15      24.382  49.640  24.199  1.00 60.81           O
ANISOU  228  O   LYS A  15     8059   7339   7705    112   -213   -227       O
ATOM    229  CB  LYS A  15      26.782  50.368  26.253  1.00 81.17           C
ANISOU  229  CB  LYS A  15    10676   9885  10280    168   -330   -244       C
ATOM    230  CG  LYS A  15      27.405  50.606  24.930  1.00100.52           C
ANISOU  230  CG  LYS A  15    13047  12391  12757    132   -328   -256       C
ATOM    231  CD  LYS A  15      28.838  51.004  25.131  1.00119.93           C
ANISOU  231  CD  LYS A  15    15473  14866  15230    136   -381   -269       C
ATOM    232  CE  LYS A  15      29.581  51.017  23.836  1.00137.96           C
ANISOU  232  CE  LYS A  15    17674  17203  17542    109   -377   -281       C
ATOM    233  NZ  LYS A  15      30.930  51.550  24.079  1.00180.74           N
ANISOU  233  NZ  LYS A  15    23061  22635  22976    111   -430   -286       N
ATOM    234  H   LYS A  15      25.429  50.017  28.155  1.00 80.89           H
ATOM    235  HA  LYS A  15      24.972  51.267  25.908  1.00 87.71           H
ATOM    236  HB2 LYS A  15      27.113  51.051  26.858  1.00 97.40           H
ATOM    237  HB3 LYS A  15      27.067  49.491  26.555  1.00 97.40           H
ATOM    238  HG2 LYS A  15      27.374  49.795  24.399  1.00120.63           H
ATOM    239  HG3 LYS A  15      26.940  51.323  24.470  1.00120.63           H
ATOM    240  HD2 LYS A  15      28.874  51.894  25.514  1.00143.92           H
ATOM    241  HD3 LYS A  15      29.268  50.369  25.725  1.00143.92           H
ATOM    242  HE2 LYS A  15      29.654  50.116  23.484  1.00165.55           H
ATOM    243  HE3 LYS A  15      29.125  51.587  23.196  1.00165.55           H
ATOM    244  HZ1 LYS A  15      31.359  51.037  24.666  1.00216.89           H
ATOM    245  HZ2 LYS A  15      31.392  51.568  23.318  1.00216.89           H
ATOM    246  HZ3 LYS A  15      30.877  52.377  24.403  1.00216.89           H
ATOM    247  N   ASP A  16      24.621  48.088  25.815  1.00 62.89           N
ANISOU  247  N   ASP A  16     8398   7531   7965    190   -226   -236       N
ATOM    248  CA  ASP A  16      23.967  47.050  25.025  1.00 63.45           C
ANISOU  248  CA  ASP A  16     8450   7607   8050    179   -179   -248       C
ATOM    249  C   ASP A  16      22.500  47.404  24.765  1.00 66.86           C
ANISOU  249  C   ASP A  16     8901   8035   8466    153   -140   -221       C
ATOM    250  O   ASP A  16      21.962  47.089  23.693  1.00 56.89           O
ANISOU  250  O   ASP A  16     7600   6806   7211    118   -106   -230       O
ATOM    251  CB  ASP A  16      24.091  45.690  25.721  1.00 56.25           C
ANISOU  251  CB  ASP A  16     7569   6652   7152    228   -170   -257       C
ATOM    252  CG  ASP A  16      25.524  45.113  25.682  1.00 50.96           C
ANISOU  252  CG  ASP A  16     6863   5994   6506    250   -197   -282       C
ATOM    253  OD1 ASP A  16      26.454  45.634  25.063  1.00 48.48           O
ANISOU  253  OD1 ASP A  16     6499   5722   6199    229   -221   -297       O
ATOM    254  OD2 ASP A  16      25.757  44.095  26.311  1.00 50.17           O
ANISOU  254  OD2 ASP A  16     6783   5860   6420    293   -192   -283       O
ATOM    255  H   ASP A  16      24.923  47.824  26.575  1.00 75.46           H
ATOM    256  HA  ASP A  16      24.415  46.978  24.168  1.00 76.14           H
ATOM    257  HB2 ASP A  16      23.836  45.789  26.652  1.00 67.50           H
ATOM    258  HB3 ASP A  16      23.503  45.057  25.281  1.00 67.50           H
ATOM    259  N   GLN A  17      21.839  48.088  25.720  1.00 69.83           N
ANISOU  259  N   GLN A  17     9335   8375   8821    168   -144   -187       N
ATOM    260  C   GLN A  17      20.257  49.594  24.558  1.00 71.57           C
ANISOU  260  C   GLN A  17     9525   8640   9030     96    -97   -137       C
ATOM    261  O   GLN A  17      19.253  49.654  23.842  1.00 77.30           O
ANISOU  261  O   GLN A  17    10230   9388   9752     65    -59   -115       O
ATOM    262  CA AGLN A  17      20.429  48.455  25.564  0.53 73.27           C
ANISOU  262  CA AGLN A  17     9790   8803   9245    148   -104   -152       C
ATOM    263  CB AGLN A  17      19.826  48.852  26.925  0.53 74.29           C
ANISOU  263  CB AGLN A  17     9998   8876   9353    184   -107   -118       C
ATOM    264  CG AGLN A  17      19.691  47.698  27.951  0.53 76.21           C
ANISOU  264  CG AGLN A  17    10293   9069   9595    238   -104   -118       C
ATOM    265  CD AGLN A  17      19.389  48.164  29.397  0.53 75.38           C
ANISOU  265  CD AGLN A  17    10264   8916   9460    280   -116    -90       C
ATOM    266  OE1AGLN A  17      19.284  49.357  29.678  0.53 72.76           O
ANISOU  266  OE1AGLN A  17     9952   8583   9111    267   -126    -76       O
ATOM    267  NE2AGLN A  17      19.255  47.205  30.310  0.53 72.77           N
ANISOU  267  NE2AGLN A  17     9977   8546   9126    330   -112    -81       N
ATOM    268  H  AGLN A  17      22.187  48.346  26.463  0.53 83.79           H
ATOM    269  HA AGLN A  17      19.947  47.682  25.233  0.53 87.92           H
ATOM    270  HB2AGLN A  17      20.393  49.530  27.325  0.53 89.15           H
ATOM    271  HB3AGLN A  17      18.938  49.210  26.774  0.53 89.15           H
ATOM    272  HG2AGLN A  17      18.965  47.119  27.671  0.53 91.45           H
ATOM    273  HG3AGLN A  17      20.524  47.201  27.970  0.53 91.45           H
ATOM    274 HE21AGLN A  17      19.337  46.380  30.082  0.53 87.32           H
ATOM    275 HE22AGLN A  17      19.087  47.410  31.128  0.53 87.32           H
ATOM    276  CA BGLN A  17      20.429  48.418  25.514  0.47 73.26           C
ANISOU  276  CA BGLN A  17     9787   8804   9245    147   -103   -153       C
ATOM    277  CB BGLN A  17      19.717  48.738  26.833  0.47 74.41           C
ANISOU  277  CB BGLN A  17    10011   8892   9370    182   -101   -118       C
ATOM    278  CG BGLN A  17      18.509  47.825  27.170  0.47 75.91           C
ANISOU  278  CG BGLN A  17    10239   9044   9560    202    -60    -95       C
ATOM    279  CD BGLN A  17      17.530  47.593  26.012  0.47 77.42           C
ANISOU  279  CD BGLN A  17    10390   9266   9761    157    -17    -86       C
ATOM    280  OE1BGLN A  17      17.152  46.453  25.731  0.47 78.09           O
ANISOU  280  OE1BGLN A  17    10467   9343   9861    159      8    -99       O
ATOM    281  NE2BGLN A  17      17.108  48.669  25.354  0.47 78.05           N
ANISOU  281  NE2BGLN A  17    10440   9382   9832    116     -6    -61       N
ATOM    282  H  BGLN A  17      22.176  48.357  26.464  0.47 83.79           H
ATOM    283  HA BGLN A  17      20.007  47.631  25.136  0.47 87.91           H
ATOM    284  HB2BGLN A  17      20.358  48.650  27.556  0.47 89.29           H
ATOM    285  HB3BGLN A  17      19.388  49.649  26.790  0.47 89.29           H
ATOM    286  HG2BGLN A  17      18.846  46.957  27.444  0.47 91.09           H
ATOM    287  HG3BGLN A  17      18.010  48.231  27.896  0.47 91.09           H
ATOM    288 HE21BGLN A  17      17.384  49.450  25.585  0.47 93.66           H
ATOM    289 HE22BGLN A  17      16.558  48.583  24.698  0.47 93.66           H
ATOM    290  N   ALA A  18      21.209  50.531  24.526  1.00 66.65           N
ANISOU  290  N   ALA A  18     8878   8036   8409     87   -131   -144       N
ATOM    291  CA  ALA A  18      21.159  51.609  23.541  1.00 67.17           C
ANISOU  291  CA  ALA A  18     8888   8153   8482     41   -123   -127       C
ATOM    292  C   ALA A  18      21.410  51.072  22.132  1.00 69.34           C
ANISOU  292  C   ALA A  18     9086   8493   8766      8   -108   -149       C
ATOM    293  O   ALA A  18      20.845  51.574  21.146  1.00 62.44           O
ANISOU  293  O   ALA A  18     8165   7670   7891    -32    -81   -126       O
ATOM    294  CB  ALA A  18      22.189  52.680  23.896  1.00 66.79           C
ANISOU  294  CB  ALA A  18     8832   8103   8442     41   -164   -132       C
ATOM    295  H   ALA A  18      21.885  50.564  25.056  1.00 79.98           H
ATOM    296  HA  ALA A  18      20.279  52.016  23.558  1.00 80.61           H
ATOM    297  HB1 ALA A  18      22.147  53.389  23.236  1.00 80.15           H
ATOM    298  HB2 ALA A  18      21.986  53.033  24.776  1.00 80.15           H
ATOM    299  HB3 ALA A  18      23.072  52.280  23.896  1.00 80.15           H
ATOM    300  N   ILE A  19      22.281  50.067  22.023  1.00 67.18           N
ANISOU  300  N   ILE A  19     8798   8224   8504     25   -124   -192       N
ATOM    301  CA  ILE A  19      22.492  49.370  20.759  1.00 66.31           C
ANISOU  301  CA  ILE A  19     8625   8171   8401     -2   -104   -221       C
ATOM    302  C   ILE A  19      21.194  48.723  20.295  1.00 64.24           C
ANISOU  302  C   ILE A  19     8367   7915   8127    -22    -59   -215       C
ATOM    303  O   ILE A  19      20.800  48.856  19.131  1.00 57.98           O
ANISOU  303  O   ILE A  19     7519   7185   7325    -66    -35   -213       O
ATOM    304  CB  ILE A  19      23.635  48.345  20.916  1.00 66.24           C
ANISOU  304  CB  ILE A  19     8610   8149   8409     28   -124   -266       C
ATOM    305  CG1 ILE A  19      24.988  49.072  21.005  1.00 68.54           C
ANISOU  305  CG1 ILE A  19     8872   8456   8713     35   -169   -272       C
ATOM    306  CG2 ILE A  19      23.635  47.331  19.790  1.00 67.00           C
ANISOU  306  CG2 ILE A  19     8659   8284   8512      7    -92   -304       C
ATOM    307  CD1 ILE A  19      26.180  48.174  21.341  1.00 70.58           C
ANISOU  307  CD1 ILE A  19     9127   8698   8990     70   -193   -304       C
ATOM    308  H   ILE A  19      22.764  49.769  22.670  1.00 80.62           H
ATOM    309  HA  ILE A  19      22.757  50.008  20.078  1.00 79.58           H
ATOM    310  HB  ILE A  19      23.488  47.858  21.741  1.00 79.49           H
ATOM    311 HG12 ILE A  19      25.170  49.490  20.149  1.00 82.25           H
ATOM    312 HG13 ILE A  19      24.929  49.748  21.698  1.00 82.25           H
ATOM    313 HG21 ILE A  19      24.493  46.879  19.772  1.00 80.39           H
ATOM    314 HG22 ILE A  19      22.925  46.688  19.944  1.00 80.39           H
ATOM    315 HG23 ILE A  19      23.486  47.792  18.949  1.00 80.39           H
ATOM    316 HD11 ILE A  19      26.423  47.663  20.552  1.00 84.69           H
ATOM    317 HD12 ILE A  19      26.926  48.729  21.618  1.00 84.69           H
ATOM    318 HD13 ILE A  19      25.930  47.573  22.060  1.00 84.69           H
ATOM    319  N   GLU A  20      20.487  48.049  21.203  1.00 63.16           N
ANISOU  319  N   GLU A  20     8293   7717   7988      8    -46   -207       N
ATOM    320  CA  GLU A  20      19.211  47.441  20.842  1.00 69.62           C
ANISOU  320  CA  GLU A  20     9117   8537   8800    -12     -4   -197       C
ATOM    321  C   GLU A  20      18.229  48.476  20.300  1.00 68.76           C
ANISOU  321  C   GLU A  20     8986   8468   8673    -52     16   -148       C
ATOM    322  O   GLU A  20      17.497  48.203  19.339  1.00 67.11           O
ANISOU  322  O   GLU A  20     8737   8306   8454    -93     46   -147       O
ATOM    323  CB  GLU A  20      18.606  46.718  22.046  1.00 74.50           C
ANISOU  323  CB  GLU A  20     9808   9076   9421     32      5   -185       C
ATOM    324  CG  GLU A  20      17.172  46.251  21.821  1.00 78.69           C
ANISOU  324  CG  GLU A  20    10350   9601   9948     12     47   -164       C
ATOM    325  CD  GLU A  20      17.049  45.232  20.692  1.00 84.22           C
ANISOU  325  CD  GLU A  20    11002  10342  10658    -24     73   -208       C
ATOM    326  OE1 GLU A  20      17.946  44.361  20.581  1.00 86.13           O
ANISOU  326  OE1 GLU A  20    11231  10574  10919     -9     67   -259       O
ATOM    327  OE2 GLU A  20      16.061  45.306  19.917  1.00 84.52           O
ANISOU  327  OE2 GLU A  20    11011  10420  10683    -69    100   -193       O
ATOM    328  H   GLU A  20      20.721  47.932  22.022  1.00 75.79           H
ATOM    329  HA  GLU A  20      19.374  46.786  20.145  1.00 83.55           H
ATOM    330  HB2 GLU A  20      19.145  45.937  22.245  1.00 89.39           H
ATOM    331  HB3 GLU A  20      18.605  47.323  22.805  1.00 89.39           H
ATOM    332  HG2 GLU A  20      16.843  45.837  22.634  1.00 94.43           H
ATOM    333  HG3 GLU A  20      16.622  47.017  21.593  1.00 94.43           H
ATOM    334  N   LYS A  21      18.183  49.663  20.903  1.00 63.26           N
ANISOU  334  N   LYS A  21     8312   7752   7972    -43      3   -107       N
ATOM    335  CA  LYS A  21      17.254  50.680  20.426  1.00 71.57           C
ANISOU  335  CA  LYS A  21     9342   8838   9015    -77     28    -52       C
ATOM    336  C   LYS A  21      17.618  51.133  19.016  1.00 66.20           C
ANISOU  336  C   LYS A  21     8573   8248   8332   -124     32    -55       C
ATOM    337  O   LYS A  21      16.742  51.301  18.160  1.00 62.19           O
ANISOU  337  O   LYS A  21     8024   7794   7811   -163     62    -25       O
ATOM    338  CB  LYS A  21      17.226  51.869  21.387  1.00 77.93           C
ANISOU  338  CB  LYS A  21    10191   9597   9822    -56     17    -13       C
ATOM    339  CG  LYS A  21      16.335  51.659  22.611  1.00 88.81           C
ANISOU  339  CG  LYS A  21    11651  10900  11192    -19     32     14       C
ATOM    340  CD  LYS A  21      14.972  52.316  22.443  1.00111.46           C
ANISOU  340  CD  LYS A  21    14522  13773  14056    -40     74     79       C
ATOM    341  CE  LYS A  21      13.831  51.315  22.569  1.00124.47           C
ANISOU  341  CE  LYS A  21    16195  15401  15697    -35    105     94       C
ATOM    342  NZ  LYS A  21      12.501  51.986  22.510  1.00143.22           N
ANISOU  342  NZ  LYS A  21    18573  17776  18067    -50    146    166       N
ATOM    343  H   LYS A  21      18.668  49.897  21.573  1.00 75.91           H
ATOM    344  HA  LYS A  21      16.362  50.299  20.402  1.00 85.89           H
ATOM    345  HB2 LYS A  21      18.128  52.034  21.704  1.00 93.52           H
ATOM    346  HB3 LYS A  21      16.895  52.646  20.911  1.00 93.52           H
ATOM    347  HG2 LYS A  21      16.198  50.708  22.747  1.00106.57           H
ATOM    348  HG3 LYS A  21      16.764  52.047  23.390  1.00106.57           H
ATOM    349  HD2 LYS A  21      14.857  52.992  23.128  1.00133.75           H
ATOM    350  HD3 LYS A  21      14.920  52.723  21.564  1.00133.75           H
ATOM    351  HE2 LYS A  21      13.883  50.676  21.840  1.00149.37           H
ATOM    352  HE3 LYS A  21      13.902  50.854  23.420  1.00149.37           H
ATOM    353  HZ1 LYS A  21      12.410  52.413  21.734  1.00171.86           H
ATOM    354  HZ2 LYS A  21      11.852  51.383  22.586  1.00171.86           H
ATOM    355  HZ3 LYS A  21      12.428  52.575  23.173  1.00171.86           H
ATOM    356  N   LYS A  22      18.911  51.343  18.760  1.00 63.24           N
ANISOU  356  N   LYS A  22     8166   7895   7969   -121      1    -87       N
ATOM    357  CA  LYS A  22      19.342  51.753  17.426  1.00 65.80           C
ANISOU  357  CA  LYS A  22     8403   8307   8290   -161      4    -89       C
ATOM    358  C   LYS A  22      19.006  50.682  16.394  1.00 61.12           C
ANISOU  358  C   LYS A  22     7771   7770   7681   -190     28   -123       C
ATOM    359  O   LYS A  22      18.665  51.001  15.247  1.00 55.39           O
ANISOU  359  O   LYS A  22     6980   7127   6939   -233     48   -106       O
ATOM    360  CB  LYS A  22      20.841  52.066  17.420  1.00 69.88           C
ANISOU  360  CB  LYS A  22     8895   8830   8826   -147    -34   -118       C
ATOM    361  CG  LYS A  22      21.202  53.457  17.968  1.00 85.81           C
ANISOU  361  CG  LYS A  22    10920  10824  10860   -140    -54    -81       C
ATOM    362  CD  LYS A  22      22.709  53.706  17.934  1.00112.31           C
ANISOU  362  CD  LYS A  22    14247  14189  14238   -129    -94   -111       C
ATOM    363  CE  LYS A  22      23.106  54.989  18.651  1.00156.95           C
ANISOU  363  CE  LYS A  22    19917  19805  19913   -122   -117    -85       C
ATOM    364  NZ  LYS A  22      24.588  55.139  18.713  1.00188.45           N
ANISOU  364  NZ  LYS A  22    23879  23798  23924   -111   -161   -115       N
ATOM    365  H   LYS A  22      19.548  51.257  19.332  1.00 75.89           H
ATOM    366  HA  LYS A  22      18.875  52.567  17.181  1.00 78.96           H
ATOM    367  HB2 LYS A  22      21.297  51.408  17.968  1.00 83.85           H
ATOM    368  HB3 LYS A  22      21.164  52.018  16.507  1.00 83.85           H
ATOM    369  HG2 LYS A  22      20.770  54.136  17.427  1.00102.97           H
ATOM    370  HG3 LYS A  22      20.903  53.526  18.888  1.00102.97           H
ATOM    371  HD2 LYS A  22      23.163  52.967  18.369  1.00134.78           H
ATOM    372  HD3 LYS A  22      22.998  53.776  17.011  1.00134.78           H
ATOM    373  HE2 LYS A  22      22.741  55.751  18.173  1.00188.34           H
ATOM    374  HE3 LYS A  22      22.762  54.971  19.558  1.00188.34           H
ATOM    375  HZ1 LYS A  22      24.926  55.164  17.890  1.00226.14           H
ATOM    376  HZ2 LYS A  22      24.801  55.894  19.134  1.00226.14           H
ATOM    377  HZ3 LYS A  22      24.946  54.452  19.151  1.00226.14           H
ATOM    378  N   ILE A  23      19.065  49.408  16.790  1.00 57.54           N
ANISOU  378  N   ILE A  23     7356   7274   7231   -169     29   -171       N
ATOM    379  CA  ILE A  23      18.756  48.333  15.855  1.00 63.14           C
ANISOU  379  CA  ILE A  23     8032   8028   7929   -198     54   -213       C
ATOM    380  C   ILE A  23      17.276  48.340  15.495  1.00 64.40           C
ANISOU  380  C   ILE A  23     8187   8214   8068   -234     88   -176       C
ATOM    381  O   ILE A  23      16.912  48.139  14.333  1.00 55.82           O
ANISOU  381  O   ILE A  23     7043   7207   6959   -280    107   -187       O
ATOM    382  CB  ILE A  23      19.189  46.973  16.424  1.00 67.67           C
ANISOU  382  CB  ILE A  23     8649   8540   8523   -164     52   -270       C
ATOM    383  CG1 ILE A  23      20.703  46.822  16.290  1.00 74.65           C
ANISOU  383  CG1 ILE A  23     9509   9431   9425   -143     26   -312       C
ATOM    384  CG2 ILE A  23      18.450  45.855  15.709  1.00 74.74           C
ANISOU  384  CG2 ILE A  23     9529   9458   9410   -196     87   -307       C
ATOM    385  CD1 ILE A  23      21.262  45.589  16.966  1.00 86.12           C
ANISOU  385  CD1 ILE A  23    11001  10817  10903   -102     24   -357       C
ATOM    386  H   ILE A  23      19.277  49.147  17.582  1.00 69.04           H
ATOM    387  HA  ILE A  23      19.263  48.490  15.044  1.00 75.76           H
ATOM    388  HB  ILE A  23      18.963  46.926  17.366  1.00 81.20           H
ATOM    389 HG12 ILE A  23      20.928  46.769  15.348  1.00 89.58           H
ATOM    390 HG13 ILE A  23      21.129  47.596  16.690  1.00 89.58           H
ATOM    391 HG21 ILE A  23      18.895  45.014  15.894  1.00 89.69           H
ATOM    392 HG22 ILE A  23      17.536  45.824  16.031  1.00 89.69           H
ATOM    393 HG23 ILE A  23      18.459  46.031  14.755  1.00 89.69           H
ATOM    394 HD11 ILE A  23      22.215  45.707  17.099  1.00103.34           H
ATOM    395 HD12 ILE A  23      20.820  45.470  17.821  1.00103.34           H
ATOM    396 HD13 ILE A  23      21.099  44.818  16.400  1.00103.34           H
ATOM    397  N   GLN A  24      16.401  48.571  16.475  1.00 65.43           N
ANISOU  397  N   GLN A  24     8376   8282   8202   -213     95   -131       N
ATOM    398  CA  GLN A  24      14.976  48.642  16.170  1.00 67.78           C
ANISOU  398  CA  GLN A  24     8667   8603   8482   -245    127    -85       C
ATOM    399  C   GLN A  24      14.679  49.777  15.197  1.00 59.99           C
ANISOU  399  C   GLN A  24     7611   7705   7476   -287    137    -34       C
ATOM    400  O   GLN A  24      13.887  49.609  14.263  1.00 58.05           O
ANISOU  400  O   GLN A  24     7317   7531   7207   -334    160    -21       O
ATOM    401  CB  GLN A  24      14.163  48.821  17.450  1.00 73.48           C
ANISOU  401  CB  GLN A  24     9464   9239   9215   -209    134    -38       C
ATOM    402  CG  GLN A  24      14.172  47.640  18.396  1.00 84.15           C
ANISOU  402  CG  GLN A  24    10882  10508  10584   -168    133    -74       C
ATOM    403  CD  GLN A  24      13.429  47.951  19.690  1.00105.47           C
ANISOU  403  CD  GLN A  24    13655  13129  13290   -128    140    -22       C
ATOM    404  OE1 GLN A  24      12.733  48.964  19.791  1.00130.61           O
ANISOU  404  OE1 GLN A  24    16841  16320  16466   -136    153     41       O
ATOM    405  NE2 GLN A  24      13.581  47.085  20.685  1.00105.11           N
ANISOU  405  NE2 GLN A  24    13669  13008  13260    -81    134    -44       N
ATOM    406  H   GLN A  24      16.602  48.686  17.303  1.00 78.52           H
ATOM    407  HA  GLN A  24      14.708  47.805  15.760  1.00 81.33           H
ATOM    408  HB2 GLN A  24      14.519  49.582  17.934  1.00 88.17           H
ATOM    409  HB3 GLN A  24      13.239  48.987  17.204  1.00 88.17           H
ATOM    410  HG2 GLN A  24      13.738  46.884  17.970  1.00100.98           H
ATOM    411  HG3 GLN A  24      15.089  47.414  18.618  1.00100.98           H
ATOM    412 HE21 GLN A  24      14.078  46.391  20.579  1.00126.13           H
ATOM    413 HE22 GLN A  24      13.182  47.217  21.436  1.00126.13           H
ATOM    414  N   ALA A  25      15.302  50.938  15.398  1.00 53.23           N
ANISOU  414  N   ALA A  25     6745   6848   6631   -274    121     -2       N
ATOM    415  CA  ALA A  25      15.084  52.057  14.485  1.00 58.27           C
ANISOU  415  CA  ALA A  25     7312   7569   7259   -310    134     54       C
ATOM    416  C   ALA A  25      15.547  51.705  13.071  1.00 59.23           C
ANISOU  416  C   ALA A  25     7351   7795   7357   -351    135     18       C
ATOM    417  O   ALA A  25      14.925  52.117  12.088  1.00 56.37           O
ANISOU  417  O   ALA A  25     6924   7522   6971   -393    156     59       O
ATOM    418  CB  ALA A  25      15.805  53.308  14.987  1.00 52.95           C
ANISOU  418  CB  ALA A  25     6643   6865   6610   -286    116     85       C
ATOM    419  H   ALA A  25      15.845  51.102  16.045  1.00 63.88           H
ATOM    420  HA  ALA A  25      14.135  52.254  14.459  1.00 69.92           H
ATOM    421  HB1 ALA A  25      15.647  54.035  14.365  1.00 63.54           H
ATOM    422  HB2 ALA A  25      15.461  53.541  15.863  1.00 63.54           H
ATOM    423  HB3 ALA A  25      16.756  53.123  15.044  1.00 63.54           H
ATOM    424  N   ILE A  26      16.623  50.924  12.959  1.00 56.35           N
ANISOU  424  N   ILE A  26     6988   7425   6999   -337    114    -57       N
ATOM    425  CA  ILE A  26      17.124  50.493  11.659  1.00 59.25           C
ANISOU  425  CA  ILE A  26     7283   7886   7343   -372    118   -101       C
ATOM    426  C   ILE A  26      16.143  49.532  10.995  1.00 62.72           C
ANISOU  426  C   ILE A  26     7708   8371   7751   -413    144   -125       C
ATOM    427  O   ILE A  26      15.876  49.622   9.786  1.00 57.47           O
ANISOU  427  O   ILE A  26     6972   7813   7052   -460    159   -121       O
ATOM    428  CB  ILE A  26      18.514  49.849  11.815  1.00 58.65           C
ANISOU  428  CB  ILE A  26     7218   7779   7287   -342     94   -173       C
ATOM    429  CG1 ILE A  26      19.570  50.938  12.034  1.00 59.98           C
ANISOU  429  CG1 ILE A  26     7369   7942   7480   -319     67   -147       C
ATOM    430  CG2 ILE A  26      18.837  48.978  10.602  1.00 60.77           C
ANISOU  430  CG2 ILE A  26     7432   8127   7530   -375    107   -236       C
ATOM    431  CD1 ILE A  26      20.945  50.401  12.330  1.00 63.69           C
ANISOU  431  CD1 ILE A  26     7851   8376   7973   -285     40   -206       C
ATOM    432  H   ILE A  26      17.082  50.629  13.624  1.00 67.63           H
ATOM    433  HA  ILE A  26      17.207  51.273  11.088  1.00 71.10           H
ATOM    434  HB  ILE A  26      18.513  49.273  12.595  1.00 70.38           H
ATOM    435 HG12 ILE A  26      19.630  51.479  11.231  1.00 71.98           H
ATOM    436 HG13 ILE A  26      19.299  51.488  12.785  1.00 71.98           H
ATOM    437 HG21 ILE A  26      19.794  48.825  10.570  1.00 72.92           H
ATOM    438 HG22 ILE A  26      18.369  48.133  10.687  1.00 72.92           H
ATOM    439 HG23 ILE A  26      18.548  49.437   9.798  1.00 72.92           H
ATOM    440 HD11 ILE A  26      20.879  49.734  13.031  1.00 76.43           H
ATOM    441 HD12 ILE A  26      21.307  49.999  11.525  1.00 76.43           H
ATOM    442 HD13 ILE A  26      21.514  51.131  12.620  1.00 76.43           H
ATOM    443  N   GLU A  27      15.624  48.573  11.769  1.00 60.84           N
ANISOU  443  N   GLU A  27     7536   8055   7525   -396    150   -153       N
ATOM    444  CA  GLU A  27      14.688  47.599  11.224  1.00 64.26           C
ANISOU  444  CA  GLU A  27     7960   8520   7936   -436    174   -182       C
ATOM    445  C   GLU A  27      13.430  48.277  10.712  1.00 62.01           C
ANISOU  445  C   GLU A  27     7635   8303   7621   -479    194   -107       C
ATOM    446  O   GLU A  27      12.889  47.860   9.683  1.00 59.50           O
ANISOU  446  O   GLU A  27     7266   8073   7269   -531    210   -124       O
ATOM    447  CB  GLU A  27      14.360  46.536  12.277  1.00 63.65           C
ANISOU  447  CB  GLU A  27     7961   8336   7888   -404    179   -214       C
ATOM    448  CG  GLU A  27      15.540  45.622  12.591  1.00 73.43           C
ANISOU  448  CG  GLU A  27     9226   9520   9153   -368    167   -292       C
ATOM    449  CD  GLU A  27      15.279  44.597  13.706  1.00 87.73           C
ANISOU  449  CD  GLU A  27    11113  11221  10999   -329    173   -315       C
ATOM    450  OE1 GLU A  27      14.620  44.938  14.714  1.00 92.95           O
ANISOU  450  OE1 GLU A  27    11826  11820  11671   -301    172   -261       O
ATOM    451  OE2 GLU A  27      15.750  43.442  13.570  1.00101.53           O
ANISOU  451  OE2 GLU A  27    12867  12945  12765   -324    182   -387       O
ATOM    452  H   GLU A  27      15.799  48.469  12.605  1.00 73.01           H
ATOM    453  HA  GLU A  27      15.099  47.140  10.475  1.00 77.11           H
ATOM    454  HB2 GLU A  27      14.098  46.978  13.100  1.00 76.38           H
ATOM    455  HB3 GLU A  27      13.633  45.983  11.951  1.00 76.38           H
ATOM    456  HG2 GLU A  27      15.770  45.128  11.788  1.00 88.11           H
ATOM    457  HG3 GLU A  27      16.290  46.171  12.869  1.00 88.11           H
ATOM    458  N   LYS A  28      12.985  49.343  11.384  1.00 57.85           N
ANISOU  458  N   LYS A  28     7128   7743   7108   -458    195    -25       N
ATOM    459  CA  LYS A  28      11.800  50.061  10.940  1.00 62.28           C
ANISOU  459  CA  LYS A  28     7649   8366   7647   -494    218     59       C
ATOM    460  C   LYS A  28      12.062  50.781   9.620  1.00 66.24           C
ANISOU  460  C   LYS A  28     8053   8996   8117   -535    221     83       C
ATOM    461  O   LYS A  28      11.197  50.790   8.737  1.00 63.56           O
ANISOU  461  O   LYS A  28     7658   8751   7742   -585    240    115       O
ATOM    462  CB  LYS A  28      11.337  51.059  12.008  1.00 66.45           C
ANISOU  462  CB  LYS A  28     8225   8819   8204   -457    224    140       C
ATOM    463  CG  LYS A  28      10.650  50.425  13.228  1.00 79.35           C
ANISOU  463  CG  LYS A  28     9947  10345   9859   -423    230    140       C
ATOM    464  CD  LYS A  28       9.505  51.270  13.844  1.00 84.86           C
ANISOU  464  CD  LYS A  28    10668  11009  10565   -414    255    239       C
ATOM    465  CE  LYS A  28       8.966  50.523  15.096  1.00 92.28           C
ANISOU  465  CE  LYS A  28    11699  11838  11526   -374    260    230       C
ATOM    466  NZ  LYS A  28       7.651  50.973  15.671  1.00 91.91           N
ANISOU  466  NZ  LYS A  28    11680  11756  11485   -367    290    318       N
ATOM    467  H   LYS A  28      13.351  49.664  12.093  1.00 69.41           H
ATOM    468  HA  LYS A  28      11.085  49.420  10.807  1.00 74.73           H
ATOM    469  HB2 LYS A  28      12.111  51.546  12.330  1.00 79.74           H
ATOM    470  HB3 LYS A  28      10.704  51.671  11.603  1.00 79.74           H
ATOM    471  HG2 LYS A  28      10.271  49.573  12.960  1.00 95.22           H
ATOM    472  HG3 LYS A  28      11.316  50.289  13.920  1.00 95.22           H
ATOM    473  HD2 LYS A  28       9.840  52.140  14.113  1.00101.83           H
ATOM    474  HD3 LYS A  28       8.785  51.375  13.202  1.00101.83           H
ATOM    475  HE2 LYS A  28       8.860  49.588  14.860  1.00110.74           H
ATOM    476  HE3 LYS A  28       9.624  50.615  15.802  1.00110.74           H
ATOM    477  HZ1 LYS A  28       7.007  50.889  15.062  1.00110.29           H
ATOM    478  HZ2 LYS A  28       7.443  50.477  16.380  1.00110.29           H
ATOM    479  HZ3 LYS A  28       7.703  51.825  15.921  1.00110.29           H
ATOM    480  N   LYS A  29      13.232  51.418   9.481  1.00 63.02           N
ANISOU  480  N   LYS A  29     7623   8599   7724   -515    204     76       N
ATOM    481  CA  LYS A  29      13.563  52.074   8.221  1.00 65.43           C
ANISOU  481  CA  LYS A  29     7832   9027   8001   -549    209    100       C
ATOM    482  C   LYS A  29      13.602  51.063   7.085  1.00 65.55           C
ANISOU  482  C   LYS A  29     7801   9136   7970   -594    213     30       C
ATOM    483  O   LYS A  29      13.073  51.320   6.002  1.00 66.99           O
ANISOU  483  O   LYS A  29     7907   9437   8109   -642    228     63       O
ATOM    484  CB  LYS A  29      14.893  52.813   8.347  1.00 62.31           C
ANISOU  484  CB  LYS A  29     7425   8614   7635   -516    188     97       C
ATOM    485  CG  LYS A  29      14.845  54.077   9.224  1.00 63.95           C
ANISOU  485  CG  LYS A  29     7659   8755   7884   -483    189    174       C
ATOM    486  CD  LYS A  29      16.177  54.818   9.200  1.00 68.37           C
ANISOU  486  CD  LYS A  29     8194   9309   8474   -460    167    168       C
ATOM    487  CE  LYS A  29      16.205  56.031  10.123  1.00 68.70           C
ANISOU  487  CE  LYS A  29     8268   9275   8561   -429    167    230       C
ATOM    488  NZ  LYS A  29      17.525  56.737  10.038  1.00 74.08           N
ANISOU  488  NZ  LYS A  29     8919   9956   9274   -412    145    222       N
ATOM    489  H   LYS A  29      13.836  51.482  10.090  1.00 75.63           H
ATOM    490  HA  LYS A  29      12.883  52.734   8.014  1.00 78.51           H
ATOM    491  HB2 LYS A  29      15.545  52.211   8.738  1.00 74.77           H
ATOM    492  HB3 LYS A  29      15.181  53.083   7.461  1.00 74.77           H
ATOM    493  HG2 LYS A  29      14.157  54.674   8.890  1.00 76.74           H
ATOM    494  HG3 LYS A  29      14.651  53.826  10.140  1.00 76.74           H
ATOM    495  HD2 LYS A  29      16.879  54.211   9.482  1.00 82.04           H
ATOM    496  HD3 LYS A  29      16.349  55.127   8.296  1.00 82.04           H
ATOM    497  HE2 LYS A  29      15.507  56.651   9.863  1.00 82.44           H
ATOM    498  HE3 LYS A  29      16.069  55.743  11.039  1.00 82.44           H
ATOM    499  HZ1 LYS A  29      17.669  57.014   9.204  1.00 88.90           H
ATOM    500  HZ2 LYS A  29      17.528  57.442  10.581  1.00 88.90           H
ATOM    501  HZ3 LYS A  29      18.182  56.186  10.276  1.00 88.90           H
ATOM    502  N   ILE A  30      14.205  49.898   7.321  1.00 64.17           N
ANISOU  502  N   ILE A  30     7669   8909   7803   -581    202    -66       N
ATOM    503  CA  ILE A  30      14.245  48.858   6.300  1.00 66.56           C
ANISOU  503  CA  ILE A  30     7935   9289   8066   -624    210   -144       C
ATOM    504  C   ILE A  30      12.834  48.400   5.934  1.00 74.01           C
ANISOU  504  C   ILE A  30     8867  10279   8976   -674    230   -130       C
ATOM    505  O   ILE A  30      12.511  48.255   4.747  1.00 74.72           O
ANISOU  505  O   ILE A  30     8887  10490   9014   -729    240   -141       O
ATOM    506  CB  ILE A  30      15.119  47.681   6.769  1.00 66.62           C
ANISOU  506  CB  ILE A  30     7999   9212   8102   -593    202   -245       C
ATOM    507  CG1 ILE A  30      16.598  48.080   6.777  1.00 67.42           C
ANISOU  507  CG1 ILE A  30     8088   9304   8226   -556    182   -264       C
ATOM    508  CG2 ILE A  30      14.886  46.468   5.886  1.00 72.42           C
ANISOU  508  CG2 ILE A  30     8711  10003   8802   -640    219   -331       C
ATOM    509  CD1 ILE A  30      17.545  46.986   7.266  1.00 68.88           C
ANISOU  509  CD1 ILE A  30     8323   9406   8442   -520    175   -353       C
ATOM    510  H   ILE A  30      14.595  49.688   8.058  1.00 77.00           H
ATOM    511  HA  ILE A  30      14.649  49.234   5.502  1.00 79.87           H
ATOM    512  HB  ILE A  30      14.865  47.451   7.676  1.00 79.95           H
ATOM    513 HG12 ILE A  30      16.861  48.312   5.872  1.00 80.91           H
ATOM    514 HG13 ILE A  30      16.709  48.846   7.361  1.00 80.91           H
ATOM    515 HG21 ILE A  30      14.023  46.082   6.102  1.00 86.90           H
ATOM    516 HG22 ILE A  30      14.901  46.747   4.957  1.00 86.90           H
ATOM    517 HG23 ILE A  30      15.589  45.820   6.048  1.00 86.90           H
ATOM    518 HD11 ILE A  30      18.391  47.389   7.517  1.00 82.66           H
ATOM    519 HD12 ILE A  30      17.148  46.545   8.034  1.00 82.66           H
ATOM    520 HD13 ILE A  30      17.683  46.345   6.551  1.00 82.66           H
ATOM    521  N   GLU A  31      11.971  48.143   6.930  1.00 71.23           N
ANISOU  521  N   GLU A  31     8580   9835   8650   -658    235   -105       N
ATOM    522  CA  GLU A  31      10.620  47.691   6.595  1.00 76.78           C
ANISOU  522  CA  GLU A  31     9268  10579   9324   -708    253    -88       C
ATOM    523  C   GLU A  31       9.890  48.749   5.771  1.00 79.84           C
ANISOU  523  C   GLU A  31     9576  11088   9672   -748    263      8       C
ATOM    524  O   GLU A  31       9.104  48.415   4.876  1.00 82.41           O
ANISOU  524  O   GLU A  31     9849  11514   9951   -808    274      7       O
ATOM    525  CB  GLU A  31       9.803  47.338   7.849  1.00 75.68           C
ANISOU  525  CB  GLU A  31     9210  10319   9224   -678    259    -63       C
ATOM    526  CG  GLU A  31       8.827  46.152   7.655  1.00 79.46           C
ANISOU  526  CG  GLU A  31     9699  10801   9692   -721    273   -107       C
ATOM    527  CD  GLU A  31       9.564  44.847   7.417  1.00 81.21           C
ANISOU  527  CD  GLU A  31     9938  10997   9919   -726    272   -230       C
ATOM    528  OE1 GLU A  31       8.944  43.813   7.076  1.00 71.86           O
ANISOU  528  OE1 GLU A  31     8753   9824   8726   -768    285   -284       O
ATOM    529  OE2 GLU A  31      10.797  44.870   7.593  1.00 82.36           O
ANISOU  529  OE2 GLU A  31    10099  11110  10085   -687    260   -271       O
ATOM    530  H   GLU A  31      12.139  48.221   7.770  1.00 85.48           H
ATOM    531  HA  GLU A  31      10.700  46.875   6.077  1.00 92.13           H
ATOM    532  HB2 GLU A  31      10.416  47.101   8.562  1.00 90.81           H
ATOM    533  HB3 GLU A  31       9.278  48.112   8.106  1.00 90.81           H
ATOM    534  HG2 GLU A  31       8.283  46.052   8.452  1.00 95.36           H
ATOM    535  HG3 GLU A  31       8.262  46.326   6.887  1.00 95.36           H
ATOM    536  N   ALA A  32      10.143  50.035   6.047  1.00 74.90           N
ANISOU  536  N   ALA A  32     8935  10456   9066   -718    262     92       N
ATOM    537  CA  ALA A  32       9.507  51.086   5.256  1.00 75.59           C
ANISOU  537  CA  ALA A  32     8941  10658   9123   -751    277    191       C
ATOM    538  C   ALA A  32       9.946  51.007   3.798  1.00 82.18           C
ANISOU  538  C   ALA A  32     9683  11641   9900   -798    276    160       C
ATOM    539  O   ALA A  32       9.133  51.170   2.881  1.00 82.93           O
ANISOU  539  O   ALA A  32     9706  11858   9946   -851    288    205       O
ATOM    540  CB  ALA A  32       9.829  52.462   5.838  1.00 69.07           C
ANISOU  540  CB  ALA A  32     8118   9787   8339   -707    281    279       C
ATOM    541  H   ALA A  32      10.666  50.314   6.670  1.00 89.87           H
ATOM    542  HA  ALA A  32       8.545  50.967   5.296  1.00 90.71           H
ATOM    543  HB1 ALA A  32       9.396  53.142   5.298  1.00 82.89           H
ATOM    544  HB2 ALA A  32       9.500  52.505   6.750  1.00 82.89           H
ATOM    545  HB3 ALA A  32      10.790  52.593   5.827  1.00 82.89           H
ATOM    546  N   ILE A  33      11.233  50.751   3.571  1.00 81.26           N
ANISOU  546  N   ILE A  33     9567  11521   9789   -779    261     85       N
ATOM    547  CA  ILE A  33      11.754  50.613   2.218  1.00 80.57           C
ANISOU  547  CA  ILE A  33     9396  11569   9646   -818    261     46       C
ATOM    548  C   ILE A  33      11.101  49.429   1.514  1.00 87.23           C
ANISOU  548  C   ILE A  33    10228  12480  10437   -877    268    -28       C
ATOM    549  O   ILE A  33      10.674  49.532   0.359  1.00 89.47           O
ANISOU  549  O   ILE A  33    10430  12909  10657   -932    276    -12       O
ATOM    550  CB  ILE A  33      13.288  50.476   2.255  1.00 78.38           C
ANISOU  550  CB  ILE A  33     9133  11255   9393   -778    246    -24       C
ATOM    551  CG1 ILE A  33      13.935  51.797   2.699  1.00 77.85           C
ANISOU  551  CG1 ILE A  33     9056  11153   9371   -732    240     55       C
ATOM    552  CG2 ILE A  33      13.811  50.035   0.905  1.00 83.21           C
ANISOU  552  CG2 ILE A  33     9673  11996   9946   -818    250    -86       C
ATOM    553  CD1 ILE A  33      15.447  51.728   2.894  1.00 75.06           C
ANISOU  553  CD1 ILE A  33     8720  10749   9051   -690    221     -3       C
ATOM    554  H   ILE A  33      11.826  50.651   4.186  1.00 97.52           H
ATOM    555  HA  ILE A  33      11.533  51.413   1.715  1.00 96.68           H
ATOM    556  HB  ILE A  33      13.523  49.796   2.905  1.00 94.06           H
ATOM    557 HG12 ILE A  33      13.757  52.470   2.024  1.00 93.42           H
ATOM    558 HG13 ILE A  33      13.543  52.063   3.545  1.00 93.42           H
ATOM    559 HG21 ILE A  33      14.771  50.166   0.879  1.00 99.85           H
ATOM    560 HG22 ILE A  33      13.602  49.096   0.777  1.00 99.85           H
ATOM    561 HG23 ILE A  33      13.386  50.565   0.213  1.00 99.85           H
ATOM    562 HD11 ILE A  33      15.734  52.495   3.414  1.00 90.07           H
ATOM    563 HD12 ILE A  33      15.668  50.908   3.363  1.00 90.07           H
ATOM    564 HD13 ILE A  33      15.878  51.738   2.025  1.00 90.07           H
ATOM    565  N   GLU A  34      11.014  48.281   2.197  1.00 86.62           N
ANISOU  565  N   GLU A  34    10228  12299  10385   -869    265   -110       N
ATOM    566  CA  GLU A  34      10.501  47.084   1.536  1.00 90.36           C
ANISOU  566  CA  GLU A  34    10692  12824  10816   -926    273   -195       C
ATOM    567  C   GLU A  34       9.016  47.204   1.196  1.00 93.38           C
ANISOU  567  C   GLU A  34    11037  13282  11160   -982    282   -130       C
ATOM    568  O   GLU A  34       8.522  46.425   0.374  1.00 94.55           O
ANISOU  568  O   GLU A  34    11152  13514  11258  -1045    287   -188       O
ATOM    569  CB  GLU A  34      10.760  45.826   2.387  1.00 90.87           C
ANISOU  569  CB  GLU A  34    10846  12751  10927   -901    273   -294       C
ATOM    570  CG  GLU A  34       9.771  45.560   3.515  1.00 91.93           C
ANISOU  570  CG  GLU A  34    11049  12774  11105   -885    276   -257       C
ATOM    571  CD  GLU A  34       9.811  44.113   4.052  1.00 91.75           C
ANISOU  571  CD  GLU A  34    11095  12647  11117   -878    283   -360       C
ATOM    572  OE1 GLU A  34       8.769  43.421   3.967  1.00 90.47           O
ANISOU  572  OE1 GLU A  34    10939  12491  10946   -922    294   -376       O
ATOM    573  OE2 GLU A  34      10.866  43.669   4.566  1.00 88.36           O
ANISOU  573  OE2 GLU A  34    10713  12130  10728   -830    280   -421       O
ATOM    574  H   GLU A  34      11.241  48.175   3.020  1.00103.95           H
ATOM    575  HA  GLU A  34      10.988  46.965   0.706  1.00108.43           H
ATOM    576  HB2 GLU A  34      10.737  45.054   1.799  1.00109.04           H
ATOM    577  HB3 GLU A  34      11.638  45.909   2.791  1.00109.04           H
ATOM    578  HG2 GLU A  34       9.973  46.155   4.254  1.00110.31           H
ATOM    579  HG3 GLU A  34       8.873  45.729   3.189  1.00110.31           H
ATOM    580  N   HIS A  35       8.295  48.152   1.794  1.00 93.27           N
ANISOU  580  N   HIS A  35    11027  13241  11171   -963    286    -13       N
ATOM    581  CA  HIS A  35       6.889  48.387   1.463  1.00 96.35           C
ANISOU  581  CA  HIS A  35    11373  13708  11527  -1012    297     67       C
ATOM    582  C   HIS A  35       6.709  49.644   0.622  1.00101.63           C
ANISOU  582  C   HIS A  35    11944  14513  12157  -1031    304    176       C
ATOM    583  O   HIS A  35       5.758  50.409   0.819  1.00103.02           O
ANISOU  583  O   HIS A  35    12098  14706  12340  -1035    316    291       O
ATOM    584  CB  HIS A  35       6.037  48.464   2.728  1.00 95.48           C
ANISOU  584  CB  HIS A  35    11335  13471  11473   -979    304    127       C
ATOM    585  CG  HIS A  35       5.983  47.177   3.488  1.00 94.94           C
ANISOU  585  CG  HIS A  35    11352  13283  11440   -968    301     34       C
ATOM    586  ND1 HIS A  35       5.711  45.970   2.883  1.00 94.44           N
ANISOU  586  ND1 HIS A  35    11279  13259  11345  -1023    301    -62       N
ATOM    587  CD2 HIS A  35       6.187  46.904   4.798  1.00 94.70           C
ANISOU  587  CD2 HIS A  35    11414  13094  11474   -907    300     21       C
ATOM    588  CE1 HIS A  35       5.746  45.008   3.787  1.00 95.38           C
ANISOU  588  CE1 HIS A  35    11480  13244  11514   -995    303   -126       C
ATOM    589  NE2 HIS A  35       6.034  45.548   4.958  1.00 94.37           N
ANISOU  589  NE2 HIS A  35    11415  12999  11443   -924    301    -75       N
ATOM    590  H   HIS A  35       8.602  48.677   2.402  1.00111.93           H
ATOM    591  HA  HIS A  35       6.571  47.631   0.945  1.00115.62           H
ATOM    592  HB2 HIS A  35       6.408  49.141   3.315  1.00114.58           H
ATOM    593  HB3 HIS A  35       5.129  48.701   2.480  1.00114.58           H
ATOM    594  HD2 HIS A  35       6.393  47.519   5.465  1.00113.64           H
ATOM    595  HE1 HIS A  35       5.593  44.105   3.627  1.00114.45           H
ATOM    596  HE2 HIS A  35       6.112  45.120   5.700  1.00113.24           H
ATOM    597  N   GLY A  36       7.614  49.872  -0.325  1.00104.26           N
ANISOU  597  N   GLY A  36    12217  14945  12453  -1041    299    146       N
ATOM    598  CA  GLY A  36       7.496  50.968  -1.268  1.00109.31           C
ANISOU  598  CA  GLY A  36    12752  15730  13050  -1062    308    245       C
ATOM    599  C   GLY A  36       7.287  52.340  -0.659  1.00113.65           C
ANISOU  599  C   GLY A  36    13295  16238  13651  -1017    321    381       C
ATOM    600  O   GLY A  36       7.009  53.301  -1.380  1.00120.13           O
ANISOU  600  O   GLY A  36    14025  17174  14444  -1034    335    482       O
ATOM    601  H   GLY A  36       8.319  49.393  -0.442  1.00125.11           H
ATOM    602  HA2 GLY A  36       8.306  51.005  -1.800  1.00131.17           H
ATOM    603  HA3 GLY A  36       6.742  50.791  -1.853  1.00131.17           H
TER
HETATM  604  N   NH2 A  37       8.564  52.298  -0.016  1.00107.29           N
ANISOU  604  N   NH2 A  37    12550  15319  12896   -959    309    317       N
HETATM  605  HN1 NH2 A  37       9.548  52.062  -0.107  1.00128.75           H
HETATM  606  HN2 NH2 A  37       8.153  52.410   0.906  1.00128.75           H
HETATM  607  C   ACE B   0      42.008  34.974  38.955  1.00109.60           C
ANISOU  607  C   ACE B   0    13944  13594  14106   1092   -603    366       C
HETATM  608  O   ACE B   0      41.738  35.220  37.782  1.00105.93           O
ANISOU  608  O   ACE B   0    13479  13095  13676   1047   -571    302       O
HETATM  609  CH3 ACE B   0      43.425  34.928  39.444  1.00110.95           C
ANISOU  609  CH3 ACE B   0    14046  13833  14276   1114   -658    427       C
ATOM    610  N   GLU B   1      41.078  34.731  39.876  1.00113.07           N
ANISOU  610  N   GLU B   1    14439  14016  14505   1125   -591    389       N
ATOM    611  CA  GLU B   1      39.647  34.743  39.587  1.00114.86           C
ANISOU  611  CA  GLU B   1    14733  14180  14729   1109   -539    342       C
ATOM    612  C   GLU B   1      39.183  36.133  39.144  1.00111.53           C
ANISOU  612  C   GLU B   1    14355  13770  14251   1034   -584    266       C
ATOM    613  O   GLU B   1      38.355  36.258  38.235  1.00107.35           O
ANISOU  613  O   GLU B   1    13850  13192  13745    998   -539    210       O
ATOM    614  CB  GLU B   1      38.836  34.303  40.815  1.00123.00           C
ANISOU  614  CB  GLU B   1    15813  15201  15720   1163   -527    392       C
ATOM    615  CG  GLU B   1      38.671  32.799  40.979  1.00125.35           C
ANISOU  615  CG  GLU B   1    16085  15448  16093   1234   -445    453       C
ATOM    616  CD  GLU B   1      37.687  32.202  39.990  1.00118.27           C
ANISOU  616  CD  GLU B   1    15207  14463  15266   1221   -355    406       C
ATOM    617  OE1 GLU B   1      36.605  32.794  39.787  1.00116.32           O
ANISOU  617  OE1 GLU B   1    15020  14191  14983   1182   -351    355       O
ATOM    618  OE2 GLU B   1      37.999  31.138  39.415  1.00114.92           O
ANISOU  618  OE2 GLU B   1    14736  13996  14934   1247   -286    422       O
ATOM    619  H   GLU B   1      41.255  34.553  40.698  1.00135.68           H
ATOM    620  HA  GLU B   1      39.476  34.116  38.866  1.00137.83           H
ATOM    621  HB2 GLU B   1      39.282  34.634  41.611  1.00147.60           H
ATOM    622  HB3 GLU B   1      37.948  34.686  40.749  1.00147.60           H
ATOM    623  HG2 GLU B   1      39.531  32.371  40.841  1.00150.41           H
ATOM    624  HG3 GLU B   1      38.347  32.612  41.874  1.00150.41           H
ATOM    625  N   TRP B   2      39.707  37.176  39.801  1.00111.74           N
ANISOU  625  N   TRP B   2    14389  13861  14204   1009   -672    264       N
ATOM    626  CA  TRP B   2      39.294  38.535  39.461  1.00108.83           C
ANISOU  626  CA  TRP B   2    14062  13502  13787    940   -712    196       C
ATOM    627  C   TRP B   2      39.867  38.966  38.119  1.00 98.48           C
ANISOU  627  C   TRP B   2    12702  12191  12525    887   -711    149       C
ATOM    628  O   TRP B   2      39.182  39.629  37.335  1.00 95.48           O
ANISOU  628  O   TRP B   2    12348  11786  12143    837   -695     91       O
ATOM    629  CB  TRP B   2      39.716  39.527  40.547  1.00115.64           C
ANISOU  629  CB  TRP B   2    14946  14430  14562    926   -804    201       C
ATOM    630  CG  TRP B   2      38.908  39.442  41.799  1.00123.94           C
ANISOU  630  CG  TRP B   2    16062  15483  15546    964   -809    228       C
ATOM    631  CD1 TRP B   2      39.367  39.133  43.045  1.00127.84           C
ANISOU  631  CD1 TRP B   2    16553  16030  15992   1011   -849    288       C
ATOM    632  CD2 TRP B   2      37.496  39.666  41.935  1.00130.08           C
ANISOU  632  CD2 TRP B   2    16917  16213  16296    959   -771    202       C
ATOM    633  NE1 TRP B   2      38.334  39.149  43.948  1.00131.65           N
ANISOU  633  NE1 TRP B   2    17106  16498  16415   1038   -837    298       N
ATOM    634  CE2 TRP B   2      37.175  39.479  43.295  1.00134.62           C
ANISOU  634  CE2 TRP B   2    17534  16811  16805   1007   -789    246       C
ATOM    635  CE3 TRP B   2      36.475  40.011  41.041  1.00129.73           C
ANISOU  635  CE3 TRP B   2    16907  16111  16273    920   -723    149       C
ATOM    636  CZ2 TRP B   2      35.872  39.613  43.781  1.00138.74           C
ANISOU  636  CZ2 TRP B   2    18132  17297  17287   1019   -758    239       C
ATOM    637  CZ3 TRP B   2      35.181  40.150  41.527  1.00130.79           C
ANISOU  637  CZ3 TRP B   2    17116  16210  16369    930   -695    144       C
ATOM    638  CH2 TRP B   2      34.893  39.951  42.884  1.00135.92           C
ANISOU  638  CH2 TRP B   2    17807  16880  16957    979   -711    188       C
ATOM    639  H   TRP B   2      40.290  37.122  40.431  1.00134.08           H
ATOM    640  HA  TRP B   2      38.325  38.545  39.408  1.00130.60           H
ATOM    641  HB2 TRP B   2      40.641  39.355  40.782  1.00138.77           H
ATOM    642  HB3 TRP B   2      39.624  40.427  40.198  1.00138.77           H
ATOM    643  HD1 TRP B   2      40.252  38.939  43.253  1.00153.41           H
ATOM    644  HE1 TRP B   2      38.402  38.979  44.788  1.00157.98           H
ATOM    645  HE3 TRP B   2      36.659  40.144  40.139  1.00155.68           H
ATOM    646  HZ2 TRP B   2      35.676  39.478  44.680  1.00166.49           H
ATOM    647  HZ3 TRP B   2      34.495  40.379  40.942  1.00156.95           H
ATOM    648  HH2 TRP B   2      34.018  40.052  43.182  1.00163.11           H
ATOM    649  N   GLU B   3      41.118  38.601  37.835  1.00 95.94           N
ANISOU  649  N   GLU B   3    12307  11901  12246    899   -725    177       N
ATOM    650  CA  GLU B   3      41.743  39.044  36.593  1.00 94.37           C
ANISOU  650  CA  GLU B   3    12058  11707  12090    851   -727    138       C
ATOM    651  C   GLU B   3      41.134  38.366  35.373  1.00 91.96           C
ANISOU  651  C   GLU B   3    11747  11343  11851    846   -637    104       C
ATOM    652  O   GLU B   3      41.183  38.922  34.272  1.00 89.38           O
ANISOU  652  O   GLU B   3    11401  11015  11543    797   -630     56       O
ATOM    653  CB  GLU B   3      43.246  38.779  36.626  1.00 93.94           C
ANISOU  653  CB  GLU B   3    11924  11700  12067    870   -762    183       C
ATOM    654  CG  GLU B   3      43.947  39.339  37.841  1.00 95.26           C
ANISOU  654  CG  GLU B   3    12089  11936  12170    875   -852    221       C
ATOM    655  CD  GLU B   3      43.827  40.843  37.934  1.00 92.15           C
ANISOU  655  CD  GLU B   3    11728  11570  11714    808   -922    167       C
ATOM    656  OE1 GLU B   3      44.457  41.543  37.108  1.00 89.17           O
ANISOU  656  OE1 GLU B   3    11309  11209  11361    761   -947    137       O
ATOM    657  OE2 GLU B   3      43.088  41.321  38.825  1.00 94.52           O
ANISOU  657  OE2 GLU B   3    12095  11874  11946    805   -948    155       O
ATOM    658  H   GLU B   3      41.615  38.108  38.334  1.00115.13           H
ATOM    659  HA  GLU B   3      41.603  40.001  36.515  1.00113.24           H
ATOM    660  HB2 GLU B   3      43.392  37.820  36.617  1.00112.72           H
ATOM    661  HB3 GLU B   3      43.649  39.183  35.841  1.00112.72           H
ATOM    662  HG2 GLU B   3      43.553  38.955  38.640  1.00114.31           H
ATOM    663  HG3 GLU B   3      44.890  39.115  37.795  1.00114.31           H
ATOM    664  N   ALA B   4      40.580  37.163  35.534  1.00 93.83           N
ANISOU  664  N   ALA B   4    11995  11531  12124    896   -568    130       N
ATOM    665  CA  ALA B   4      39.902  36.527  34.411  1.00 92.56           C
ANISOU  665  CA  ALA B   4    11834  11312  12021    885   -483     90       C
ATOM    666  C   ALA B   4      38.591  37.238  34.111  1.00 89.01           C
ANISOU  666  C   ALA B   4    11448  10839  11532    840   -474     36       C
ATOM    667  O   ALA B   4      38.237  37.440  32.943  1.00 84.25           O
ANISOU  667  O   ALA B   4    10837  10221  10953    796   -440    -16       O
ATOM    668  CB  ALA B   4      39.662  35.046  34.701  1.00 94.60           C
ANISOU  668  CB  ALA B   4    12087  11520  12336    950   -410    131       C
ATOM    669  H   ALA B   4      40.584  36.708  36.264  1.00112.59           H
ATOM    670  HA  ALA B   4      40.469  36.580  33.626  1.00111.07           H
ATOM    671  HB1 ALA B   4      39.211  34.645  33.942  1.00113.52           H
ATOM    672  HB2 ALA B   4      40.516  34.610  34.847  1.00113.52           H
ATOM    673  HB3 ALA B   4      39.109  34.966  35.495  1.00113.52           H
ATOM    674  N   ILE B   5      37.865  37.640  35.159  1.00 88.53           N
ANISOU  674  N   ILE B   5    11448  10779  11410    850   -502     51       N
ATOM    675  CA  ILE B   5      36.655  38.433  34.971  1.00 86.02           C
ANISOU  675  CA  ILE B   5    11190  10442  11051    807   -498      8       C
ATOM    676  C   ILE B   5      36.989  39.745  34.277  1.00 82.72           C
ANISOU  676  C   ILE B   5    10758  10061  10611    741   -544    -37       C
ATOM    677  O   ILE B   5      36.278  40.182  33.366  1.00 77.39           O
ANISOU  677  O   ILE B   5    10094   9369   9941    696   -516    -82       O
ATOM    678  CB  ILE B   5      35.961  38.670  36.325  1.00 87.03           C
ANISOU  678  CB  ILE B   5    11384  10569  11114    835   -524     37       C
ATOM    679  CG1 ILE B   5      35.521  37.336  36.929  1.00 92.25           C
ANISOU  679  CG1 ILE B   5    12056  11189  11805    901   -468     86       C
ATOM    680  CG2 ILE B   5      34.778  39.600  36.163  1.00 83.80           C
ANISOU  680  CG2 ILE B   5    11035  10143  10663    790   -521     -3       C
ATOM    681  CD1 ILE B   5      35.004  37.429  38.353  1.00 99.98           C
ANISOU  681  CD1 ILE B   5    13091  12175  12720    941   -493    127       C
ATOM    682  H   ILE B   5      38.052  37.468  35.981  1.00106.23           H
ATOM    683  HA  ILE B   5      36.043  37.940  34.403  1.00103.22           H
ATOM    684  HB  ILE B   5      36.594  39.089  36.927  1.00104.43           H
ATOM    685 HG12 ILE B   5      34.809  36.968  36.382  1.00110.70           H
ATOM    686 HG13 ILE B   5      36.281  36.733  36.932  1.00110.70           H
ATOM    687 HG21 ILE B   5      34.241  39.571  36.970  1.00100.56           H
ATOM    688 HG22 ILE B   5      35.104  40.502  36.015  1.00100.56           H
ATOM    689 HG23 ILE B   5      34.250  39.311  35.403  1.00100.56           H
ATOM    690 HD11 ILE B   5      34.948  36.537  38.728  1.00119.97           H
ATOM    691 HD12 ILE B   5      35.616  37.970  38.876  1.00119.97           H
ATOM    692 HD13 ILE B   5      34.126  37.840  38.343  1.00119.97           H
ATOM    693  N   GLU B   6      38.080  40.388  34.689  1.00 83.33           N
ANISOU  693  N   GLU B   6    10807  10190  10665    734   -615    -24       N
ATOM    694  CA  GLU B   6      38.451  41.656  34.076  1.00 81.79           C
ANISOU  694  CA  GLU B   6    10593  10027  10454    672   -660    -62       C
ATOM    695  C   GLU B   6      38.742  41.491  32.589  1.00 80.65           C
ANISOU  695  C   GLU B   6    10394   9879  10369    643   -619    -93       C
ATOM    696  O   GLU B   6      38.464  42.397  31.790  1.00 75.30           O
ANISOU  696  O   GLU B   6     9715   9210   9687    590   -622   -132       O
ATOM    697  CB  GLU B   6      39.673  42.244  34.762  1.00 81.98           C
ANISOU  697  CB  GLU B   6    10588  10107  10453    670   -742    -40       C
ATOM    698  CG  GLU B   6      39.549  42.591  36.225  1.00 88.58           C
ANISOU  698  CG  GLU B   6    11473  10963  11219    690   -796    -17       C
ATOM    699  CD  GLU B   6      40.883  43.100  36.727  1.00 88.57           C
ANISOU  699  CD  GLU B   6    11429  11024  11201    682   -877      1       C
ATOM    700  OE1 GLU B   6      41.788  43.183  35.859  1.00 82.23           O
ANISOU  700  OE1 GLU B   6    10559  10239  10446    661   -883     -3       O
ATOM    701  OE2 GLU B   6      41.039  43.401  37.944  1.00 92.14           O
ANISOU  701  OE2 GLU B   6    11909  11507  11591    695   -932     21       O
ATOM    702  H   GLU B   6      38.611  40.116  35.309  1.00100.00           H
ATOM    703  HA  GLU B   6      37.707  42.269  34.186  1.00 98.14           H
ATOM    704  HB2 GLU B   6      40.395  41.601  34.687  1.00 98.37           H
ATOM    705  HB3 GLU B   6      39.909  43.064  34.300  1.00 98.37           H
ATOM    706  HG2 GLU B   6      38.881  43.284  36.345  1.00106.29           H
ATOM    707  HG3 GLU B   6      39.301  41.801  36.732  1.00106.29           H
ATOM    708  N   LYS B   7      39.338  40.356  32.202  1.00 83.11           N
ANISOU  708  N   LYS B   7    10658  10181  10738    679   -578    -73       N
ATOM    709  CA  LYS B   7      39.650  40.131  30.790  1.00 86.92           C
ANISOU  709  CA  LYS B   7    11090  10663  11275    654   -535   -104       C
ATOM    710  C   LYS B   7      38.380  39.893  29.980  1.00 78.94           C
ANISOU  710  C   LYS B   7    10109   9612  10272    631   -468   -146       C
ATOM    711  O   LYS B   7      38.256  40.382  28.851  1.00 73.69           O
ANISOU  711  O   LYS B   7     9422   8960   9616    584   -452   -186       O
ATOM    712  CB  LYS B   7      40.611  38.948  30.639  1.00 89.49           C
ANISOU  712  CB  LYS B   7    11359  10983  11661    701   -503    -72       C
ATOM    713  CG  LYS B   7      41.083  38.699  29.203  1.00 95.70           C
ANISOU  713  CG  LYS B   7    12088  11772  12502    679   -458   -104       C
ATOM    714  CD  LYS B   7      41.926  37.418  29.095  1.00105.13           C
ANISOU  714  CD  LYS B   7    13233  12950  13762    732   -413    -72       C
ATOM    715  CE  LYS B   7      42.490  37.224  27.685  1.00115.01           C
ANISOU  715  CE  LYS B   7    14427  14208  15063    711   -370   -105       C
ATOM    716  NZ  LYS B   7      43.354  36.018  27.588  1.00125.13           N
ANISOU  716  NZ  LYS B   7    15660  15470  16413    763   -322    -73       N
ATOM    717  H   LYS B   7      39.567  39.715  32.728  1.00 99.73           H
ATOM    718  HA  LYS B   7      40.092  40.920  30.440  1.00104.31           H
ATOM    719  HB2 LYS B   7      41.397  39.117  31.182  1.00107.39           H
ATOM    720  HB3 LYS B   7      40.163  38.144  30.945  1.00107.39           H
ATOM    721  HG2 LYS B   7      40.311  38.604  28.624  1.00114.84           H
ATOM    722  HG3 LYS B   7      41.627  39.447  28.910  1.00114.84           H
ATOM    723  HD2 LYS B   7      42.671  37.473  29.715  1.00126.16           H
ATOM    724  HD3 LYS B   7      41.372  36.651  29.308  1.00126.16           H
ATOM    725  HE2 LYS B   7      41.756  37.121  27.060  1.00138.01           H
ATOM    726  HE3 LYS B   7      43.024  37.998  27.446  1.00138.01           H
ATOM    727  HZ1 LYS B   7      43.666  35.932  26.759  1.00150.15           H
ATOM    728  HZ2 LYS B   7      44.042  36.090  28.149  1.00150.15           H
ATOM    729  HZ3 LYS B   7      42.886  35.290  27.797  1.00150.15           H
ATOM    730  N   LYS B   8      37.427  39.145  30.548  1.00 78.36           N
ANISOU  730  N   LYS B   8    10084   9493  10195    662   -428   -135       N
ATOM    731  CA  LYS B   8      36.154  38.914  29.872  1.00 80.79           C
ANISOU  731  CA  LYS B   8    10423   9764  10509    638   -367   -172       C
ATOM    732  C   LYS B   8      35.399  40.219  29.666  1.00 77.43           C
ANISOU  732  C   LYS B   8    10031   9356  10033    584   -395   -199       C
ATOM    733  O   LYS B   8      34.761  40.420  28.628  1.00 72.54           O
ANISOU  733  O   LYS B   8     9406   8736   9420    543   -360   -236       O
ATOM    734  CB  LYS B   8      35.297  37.939  30.678  1.00 84.40           C
ANISOU  734  CB  LYS B   8    10927  10170  10973    685   -326   -147       C
ATOM    735  CG  LYS B   8      35.572  36.469  30.404  1.00 93.63           C
ANISOU  735  CG  LYS B   8    12064  11299  12211    726   -260   -138       C
ATOM    736  CD  LYS B   8      34.433  35.589  30.925  1.00101.09           C
ANISOU  736  CD  LYS B   8    13055  12185  13168    758   -206   -124       C
ATOM    737  CE  LYS B   8      34.386  34.234  30.212  1.00110.49           C
ANISOU  737  CE  LYS B   8    14217  13328  14437    775   -123   -142       C
ATOM    738  NZ  LYS B   8      34.175  34.343  28.736  1.00119.48           N
ANISOU  738  NZ  LYS B   8    15331  14472  15594    717    -87   -209       N
ATOM    739  H   LYS B   8      37.495  38.765  31.317  1.00 94.03           H
ATOM    740  HA  LYS B   8      36.333  38.519  29.005  1.00 96.95           H
ATOM    741  HB2 LYS B   8      35.458  38.095  31.622  1.00101.28           H
ATOM    742  HB3 LYS B   8      34.364  38.104  30.469  1.00101.28           H
ATOM    743  HG2 LYS B   8      35.656  36.329  29.448  1.00112.35           H
ATOM    744  HG3 LYS B   8      36.392  36.206  30.851  1.00112.35           H
ATOM    745  HD2 LYS B   8      34.560  35.428  31.873  1.00121.31           H
ATOM    746  HD3 LYS B   8      33.587  36.040  30.776  1.00121.31           H
ATOM    747  HE2 LYS B   8      35.227  33.774  30.358  1.00132.59           H
ATOM    748  HE3 LYS B   8      33.654  33.713  30.578  1.00132.59           H
ATOM    749  HZ1 LYS B   8      33.493  34.889  28.565  1.00143.37           H
ATOM    750  HZ2 LYS B   8      34.907  34.665  28.347  1.00143.37           H
ATOM    751  HZ3 LYS B   8      33.995  33.541  28.395  1.00143.37           H
ATOM    752  N   ILE B   9      35.459  41.117  30.649  1.00 76.97           N
ANISOU  752  N   ILE B   9    10006   9316   9924    584   -457   -179       N
ATOM    753  CA  ILE B   9      34.770  42.397  30.531  1.00 75.32           C
ANISOU  753  CA  ILE B   9     9829   9118   9671    535   -480   -201       C
ATOM    754  C   ILE B   9      35.423  43.265  29.459  1.00 71.56           C
ANISOU  754  C   ILE B   9     9298   8682   9208    485   -500   -228       C
ATOM    755  O   ILE B   9      34.736  43.938  28.687  1.00 66.68           O
ANISOU  755  O   ILE B   9     8683   8069   8583    440   -482   -253       O
ATOM    756  CB  ILE B   9      34.725  43.097  31.905  1.00 72.25           C
ANISOU  756  CB  ILE B   9     9491   8736   9227    549   -538   -178       C
ATOM    757  CG1 ILE B   9      33.810  42.308  32.852  1.00 73.13           C
ANISOU  757  CG1 ILE B   9     9660   8805   9320    596   -507   -151       C
ATOM    758  CG2 ILE B   9      34.252  44.535  31.759  1.00 75.83           C
ANISOU  758  CG2 ILE B   9     9968   9201   9643    497   -565   -202       C
ATOM    759  CD1 ILE B   9      33.701  42.870  34.265  1.00 76.20           C
ANISOU  759  CD1 ILE B   9    10104   9202   9648    616   -558   -128       C
ATOM    760  H   ILE B   9      35.889  41.011  31.387  1.00 92.37           H
ATOM    761  HA  ILE B   9      33.855  42.237  30.249  1.00 90.38           H
ATOM    762  HB  ILE B   9      35.620  43.117  32.280  1.00 86.70           H
ATOM    763 HG12 ILE B   9      32.916  42.295  32.475  1.00 87.75           H
ATOM    764 HG13 ILE B   9      34.152  41.403  32.926  1.00 87.75           H
ATOM    765 HG21 ILE B   9      34.087  44.904  32.640  1.00 91.00           H
ATOM    766 HG22 ILE B   9      34.940  45.049  31.308  1.00 91.00           H
ATOM    767 HG23 ILE B   9      33.435  44.546  31.236  1.00 91.00           H
ATOM    768 HD11 ILE B   9      33.106  43.636  34.255  1.00 91.44           H
ATOM    769 HD12 ILE B   9      33.346  42.184  34.852  1.00 91.44           H
ATOM    770 HD13 ILE B   9      34.582  43.140  34.567  1.00 91.44           H
ATOM    771  N   ALA B  10      36.754  43.270  29.391  1.00 73.49           N
ANISOU  771  N   ALA B  10     9489   8959   9475    492   -536   -217       N
ATOM    772  CA  ALA B  10      37.424  44.079  28.379  1.00 77.05           C
ANISOU  772  CA  ALA B  10     9884   9450   9943    448   -554   -238       C
ATOM    773  C   ALA B  10      37.108  43.565  26.976  1.00 75.71           C
ANISOU  773  C   ALA B  10     9679   9279   9809    429   -489   -267       C
ATOM    774  O   ALA B  10      36.941  44.352  26.039  1.00 71.44           O
ANISOU  774  O   ALA B  10     9115   8764   9267    382   -485   -289       O
ATOM    775  CB  ALA B  10      38.930  44.088  28.627  1.00 80.63           C
ANISOU  775  CB  ALA B  10    10283   9936  10415    464   -604   -215       C
ATOM    776  H   ALA B  10      37.278  42.825  29.907  1.00 88.19           H
ATOM    777  HA  ALA B  10      37.108  44.994  28.444  1.00 92.47           H
ATOM    778  HB1 ALA B  10      39.359  44.629  27.946  1.00 96.75           H
ATOM    779  HB2 ALA B  10      39.103  44.462  29.505  1.00 96.75           H
ATOM    780  HB3 ALA B  10      39.262  43.177  28.584  1.00 96.75           H
ATOM    781  N   ALA B  11      37.012  42.242  26.825  1.00 74.03           N
ANISOU  781  N   ALA B  11     9463   9038   9628    463   -436   -267       N
ATOM    782  CA  ALA B  11      36.623  41.657  25.548  1.00 76.94           C
ANISOU  782  CA  ALA B  11     9805   9403  10026    444   -370   -302       C
ATOM    783  C   ALA B  11      35.193  42.030  25.180  1.00 75.40           C
ANISOU  783  C   ALA B  11     9650   9197   9802    408   -340   -326       C
ATOM    784  O   ALA B  11      34.893  42.273  24.007  1.00 71.59           O
ANISOU  784  O   ALA B  11     9139   8740   9323    367   -311   -356       O
ATOM    785  CB  ALA B  11      36.780  40.137  25.606  1.00 72.64           C
ANISOU  785  CB  ALA B  11     9253   8820   9525    491   -316   -299       C
ATOM    786  H   ALA B  11      37.166  41.666  27.444  1.00 88.84           H
ATOM    787  HA  ALA B  11      37.208  41.999  24.854  1.00 92.33           H
ATOM    788  HB1 ALA B  11      37.707  39.922  25.793  1.00 87.16           H
ATOM    789  HB2 ALA B  11      36.211  39.788  26.310  1.00 87.16           H
ATOM    790  HB3 ALA B  11      36.519  39.759  24.752  1.00 87.16           H
ATOM    791  N   ASN B  12      34.293  42.083  26.168  1.00 72.24           N
ANISOU  791  N   ASN B  12     9313   8762   9371    422   -346   -308       N
ATOM    792  CA  ASN B  12      32.904  42.432  25.876  1.00 69.98           C
ANISOU  792  CA  ASN B  12     9065   8464   9059    390   -317   -323       C
ATOM    793  C   ASN B  12      32.792  43.872  25.380  1.00 69.38           C
ANISOU  793  C   ASN B  12     8975   8428   8956    339   -347   -328       C
ATOM    794  O   ASN B  12      32.018  44.158  24.457  1.00 67.08           O
ANISOU  794  O   ASN B  12     8676   8153   8660    299   -314   -347       O
ATOM    795  CB  ASN B  12      32.035  42.203  27.113  1.00 66.48           C
ANISOU  795  CB  ASN B  12     8692   7976   8591    422   -317   -297       C
ATOM    796  CG  ASN B  12      30.563  42.056  26.775  1.00 62.15           C
ANISOU  796  CG  ASN B  12     8179   7403   8033    401   -268   -308       C
ATOM    797  OD1 ASN B  12      29.856  43.045  26.583  1.00 55.38           O
ANISOU  797  OD1 ASN B  12     7338   6559   7144    364   -276   -308       O
ATOM    798  ND2 ASN B  12      30.092  40.814  26.715  1.00 60.70           N
ANISOU  798  ND2 ASN B  12     8004   7181   7878    424   -216   -314       N
ATOM    799  H   ASN B  12      34.459  41.925  26.997  1.00 86.68           H
ATOM    800  HA  ASN B  12      32.571  41.852  25.173  1.00 83.97           H
ATOM    801  HB2 ASN B  12      32.324  41.391  27.557  1.00 79.78           H
ATOM    802  HB3 ASN B  12      32.131  42.960  27.712  1.00 79.78           H
ATOM    803 HD21 ASN B  12      29.264  40.677  26.527  1.00 72.84           H
ATOM    804 HD22 ASN B  12      30.615  40.148  26.865  1.00 72.84           H
ATOM    805  N   GLU B  13      33.596  44.783  25.943  1.00 70.45           N
ANISOU  805  N   GLU B  13     9106   8584   9080    338   -407   -312       N
ATOM    806  CA  GLU B  13      33.579  46.176  25.491  1.00 75.33           C
ANISOU  806  CA  GLU B  13     9706   9235   9682    290   -434   -315       C
ATOM    807  C   GLU B  13      34.110  46.312  24.067  1.00 76.08           C
ANISOU  807  C   GLU B  13     9728   9375   9804    258   -416   -334       C
ATOM    808  O   GLU B  13      33.662  47.182  23.310  1.00 69.00           O
ANISOU  808  O   GLU B  13     8813   8506   8899    215   -407   -339       O
ATOM    809  CB  GLU B  13      34.407  47.060  26.431  1.00 80.27           C
ANISOU  809  CB  GLU B  13    10338   9867  10292    295   -503   -299       C
ATOM    810  CG  GLU B  13      33.892  47.134  27.861  1.00 86.04           C
ANISOU  810  CG  GLU B  13    11144  10563  10985    322   -526   -282       C
ATOM    811  CD  GLU B  13      34.869  47.808  28.827  1.00 98.72           C
ANISOU  811  CD  GLU B  13    12752  12183  12575    329   -598   -271       C
ATOM    812  OE1 GLU B  13      36.029  48.079  28.444  1.00119.97           O
ANISOU  812  OE1 GLU B  13    15386  14908  15291    317   -631   -273       O
ATOM    813  OE2 GLU B  13      34.463  48.064  29.979  1.00 96.91           O
ANISOU  813  OE2 GLU B  13    12583  11932  12306    345   -621   -262       O
ATOM    814  H   GLU B  13      34.152  44.622  26.579  1.00 84.55           H
ATOM    815  HA  GLU B  13      32.659  46.482  25.512  1.00 90.40           H
ATOM    816  HB2 GLU B  13      35.311  46.710  26.465  1.00 96.32           H
ATOM    817  HB3 GLU B  13      34.414  47.963  26.077  1.00 96.32           H
ATOM    818  HG2 GLU B  13      33.066  47.644  27.871  1.00103.25           H
ATOM    819  HG3 GLU B  13      33.730  46.234  28.183  1.00103.25           H
ATOM    820  N   SER B  14      35.094  45.488  23.702  1.00 80.92           N
ANISOU  820  N   SER B  14    10296   9999  10450    280   -409   -341       N
ATOM    821  CA  SER B  14      35.650  45.547  22.355  1.00 83.86           C
ANISOU  821  CA  SER B  14    10599  10418  10847    254   -389   -359       C
ATOM    822  C   SER B  14      34.612  45.122  21.322  1.00 77.09           C
ANISOU  822  C   SER B  14     9739   9569   9985    228   -326   -387       C
ATOM    823  O   SER B  14      34.407  45.816  20.322  1.00 72.12           O
ANISOU  823  O   SER B  14     9072   8982   9347    187   -315   -394       O
ATOM    824  CB  SER B  14      36.908  44.684  22.271  1.00 98.08           C
ANISOU  824  CB  SER B  14    12357  12223  12687    289   -390   -357       C
ATOM    825  OG  SER B  14      37.934  45.213  23.084  1.00165.57           O
ANISOU  825  OG  SER B  14    20894  20778  21238    305   -454   -329       O
ATOM    826  H   SER B  14      35.451  44.894  24.210  1.00 97.10           H
ATOM    827  HA  SER B  14      35.911  46.460  22.154  1.00100.63           H
ATOM    828  HB2 SER B  14      36.697  43.787  22.574  1.00117.70           H
ATOM    829  HB3 SER B  14      37.215  44.660  21.351  1.00117.70           H
ATOM    830  HG  SER B  14      37.681  45.240  23.885  1.00198.69           H
ATOM    831  N   LYS B  15      33.904  44.016  21.586  1.00 77.68           N
ANISOU  831  N   LYS B  15     9851   9601  10061    250   -284   -399       N
ATOM    832  CA  LYS B  15      32.831  43.570  20.698  1.00 76.44           C
ANISOU  832  CA  LYS B  15     9696   9450   9897    222   -226   -428       C
ATOM    833  C   LYS B  15      31.699  44.589  20.628  1.00 70.90           C
ANISOU  833  C   LYS B  15     9020   8762   9159    183   -230   -415       C
ATOM    834  O   LYS B  15      31.206  44.921  19.541  1.00 64.66           O
ANISOU  834  O   LYS B  15     8197   8014   8356    141   -204   -429       O
ATOM    835  CB  LYS B  15      32.282  42.224  21.173  1.00 80.05           C
ANISOU  835  CB  LYS B  15    10195   9851  10371    254   -185   -440       C
ATOM    836  CG  LYS B  15      33.286  41.082  21.225  1.00 90.76           C
ANISOU  836  CG  LYS B  15    11526  11186  11771    296   -167   -450       C
ATOM    837  CD  LYS B  15      33.635  40.549  19.826  1.00103.52           C
ANISOU  837  CD  LYS B  15    13087  12837  13410    273   -121   -494       C
ATOM    838  CE  LYS B  15      32.849  39.261  19.491  1.00117.05           C
ANISOU  838  CE  LYS B  15    14819  14512  15143    275    -52   -533       C
ATOM    839  NZ  LYS B  15      33.042  38.171  20.495  1.00127.44           N
ANISOU  839  NZ  LYS B  15    16165  15759  16497    331    -37   -517       N
ATOM    840  H   LYS B  15      34.027  43.509  22.270  1.00 93.21           H
ATOM    841  HA  LYS B  15      33.203  43.463  19.809  1.00 91.73           H
ATOM    842  HB2 LYS B  15      31.930  42.339  22.070  1.00 96.06           H
ATOM    843  HB3 LYS B  15      31.572  41.956  20.570  1.00 96.06           H
ATOM    844  HG2 LYS B  15      34.105  41.395  21.641  1.00108.91           H
ATOM    845  HG3 LYS B  15      32.911  40.351  21.741  1.00108.91           H
ATOM    846  HD2 LYS B  15      33.413  41.222  19.163  1.00124.23           H
ATOM    847  HD3 LYS B  15      34.583  40.346  19.787  1.00124.23           H
ATOM    848  HE2 LYS B  15      31.903  39.470  19.457  1.00140.46           H
ATOM    849  HE3 LYS B  15      33.146  38.927  18.630  1.00140.46           H
ATOM    850  HZ1 LYS B  15      32.523  38.316  21.204  1.00152.93           H
ATOM    851  HZ2 LYS B  15      32.828  37.385  20.137  1.00152.93           H
ATOM    852  HZ3 LYS B  15      33.891  38.147  20.759  1.00152.93           H
ATOM    853  N   ASP B  16      31.239  45.062  21.783  1.00 70.19           N
ANISOU  853  N   ASP B  16     8986   8634   9048    198   -259   -387       N
ATOM    854  CA  ASP B  16      30.161  46.036  21.777  1.00 71.04           C
ANISOU  854  CA  ASP B  16     9118   8748   9125    165   -257   -370       C
ATOM    855  C   ASP B  16      30.552  47.277  20.950  1.00 70.17           C
ANISOU  855  C   ASP B  16     8954   8694   9013    124   -276   -362       C
ATOM    856  O   ASP B  16      29.712  47.812  20.226  1.00 68.99           O
ANISOU  856  O   ASP B  16     8792   8574   8848     86   -251   -357       O
ATOM    857  CB  ASP B  16      29.760  46.358  23.230  1.00 64.46           C
ANISOU  857  CB  ASP B  16     8355   7864   8272    193   -286   -342       C
ATOM    858  CG  ASP B  16      29.092  45.149  23.989  1.00 59.88           C
ANISOU  858  CG  ASP B  16     7829   7229   7693    232   -257   -341       C
ATOM    859  OD1 ASP B  16      28.551  44.182  23.444  1.00 62.44           O
ANISOU  859  OD1 ASP B  16     8149   7545   8032    230   -209   -360       O
ATOM    860  OD2 ASP B  16      29.077  45.186  25.205  1.00 51.30           O
ANISOU  860  OD2 ASP B  16     6792   6107   6593    266   -283   -319       O
ATOM    861  H   ASP B  16      31.528  44.841  22.562  1.00 84.23           H
ATOM    862  HA  ASP B  16      29.365  45.676  21.355  1.00 85.25           H
ATOM    863  HB2 ASP B  16      30.555  46.614  23.724  1.00 77.35           H
ATOM    864  HB3 ASP B  16      29.124  47.090  23.223  1.00 77.35           H
ATOM    865  N   GLN B  17      31.834  47.675  20.953  1.00 70.24           N
ANISOU  865  N   GLN B  17     8925   8724   9041    131   -315   -360       N
ATOM    866  CA  GLN B  17      32.295  48.842  20.181  1.00 82.05           C
ANISOU  866  CA  GLN B  17    10364  10271  10542     95   -333   -349       C
ATOM    867  C   GLN B  17      32.378  48.561  18.670  1.00 74.91           C
ANISOU  867  C   GLN B  17     9392   9426   9645     68   -293   -368       C
ATOM    868  O   GLN B  17      32.106  49.449  17.848  1.00 67.20           O
ANISOU  868  O   GLN B  17     8375   8495   8661     31   -284   -354       O
ATOM    869  CB  GLN B  17      33.668  49.282  20.705  1.00 93.91           C
ANISOU  869  CB  GLN B  17    11844  11774  12065    111   -389   -340       C
ATOM    870  CG  GLN B  17      34.078  50.714  20.384  1.00115.43           C
ANISOU  870  CG  GLN B  17    14529  14531  14799     78   -418   -320       C
ATOM    871  CD  GLN B  17      35.519  51.023  20.775  1.00145.45           C
ANISOU  871  CD  GLN B  17    18299  18339  18628     92   -473   -314       C
ATOM    872  OE1 GLN B  17      36.023  50.519  21.780  1.00172.67           O
ANISOU  872  OE1 GLN B  17    21778  21754  22074    125   -504   -315       O
ATOM    873  NE2 GLN B  17      36.192  51.844  19.969  1.00146.58           N
ANISOU  873  NE2 GLN B  17    18374  18525  18794     66   -484   -304       N
ATOM    874  H   GLN B  17      32.461  47.287  21.395  1.00 84.29           H
ATOM    875  HA  GLN B  17      31.652  49.558  20.304  1.00 98.47           H
ATOM    876  HB2 GLN B  17      33.667  49.194  21.671  1.00112.70           H
ATOM    877  HB3 GLN B  17      34.341  48.698  20.319  1.00112.70           H
ATOM    878  HG2 GLN B  17      33.989  50.861  19.429  1.00138.52           H
ATOM    879  HG3 GLN B  17      33.499  51.324  20.868  1.00138.52           H
ATOM    880 HE21 GLN B  17      35.810  52.170  19.271  1.00175.89           H
ATOM    881 HE22 GLN B  17      37.008  52.049  20.147  1.00175.89           H
ATOM    882  N   ALA B  18      32.819  47.359  18.288  1.00 67.53           N
ANISOU  882  N   ALA B  18     8441   8492   8725     88   -268   -398       N
ATOM    883  CA  ALA B  18      32.794  46.973  16.882  1.00 72.20           C
ANISOU  883  CA  ALA B  18     8977   9139   9317     62   -225   -424       C
ATOM    884  C   ALA B  18      31.375  47.021  16.336  1.00 67.71           C
ANISOU  884  C   ALA B  18     8421   8588   8717     26   -185   -429       C
ATOM    885  O   ALA B  18      31.141  47.531  15.235  1.00 66.32           O
ANISOU  885  O   ALA B  18     8195   8477   8526    -12   -166   -427       O
ATOM    886  CB  ALA B  18      33.380  45.570  16.712  1.00 70.66           C
ANISOU  886  CB  ALA B  18     8775   8928   9146     92   -197   -460       C
ATOM    887  H   ALA B  18      33.132  46.759  18.818  1.00 81.04           H
ATOM    888  HA  ALA B  18      33.342  47.592  16.374  1.00 86.64           H
ATOM    889  HB1 ALA B  18      33.356  45.330  15.773  1.00 84.79           H
ATOM    890  HB2 ALA B  18      34.296  45.570  17.030  1.00 84.79           H
ATOM    891  HB3 ALA B  18      32.851  44.943  17.228  1.00 84.79           H
ATOM    892  N   ILE B  19      30.412  46.506  17.103  1.00 64.84           N
ANISOU  892  N   ILE B  19     8122   8172   8342     38   -172   -430       N
ATOM    893  CA  ILE B  19      29.020  46.534  16.672  1.00 64.33           C
ANISOU  893  CA  ILE B  19     8072   8122   8250      4   -136   -428       C
ATOM    894  C   ILE B  19      28.565  47.963  16.417  1.00 66.49           C
ANISOU  894  C   ILE B  19     8326   8432   8504    -29   -149   -387       C
ATOM    895  O   ILE B  19      27.790  48.230  15.484  1.00 61.30           O
ANISOU  895  O   ILE B  19     7638   7829   7825    -69   -120   -381       O
ATOM    896  CB  ILE B  19      28.130  45.835  17.714  1.00 66.69           C
ANISOU  896  CB  ILE B  19     8445   8349   8546     29   -125   -426       C
ATOM    897  CG1 ILE B  19      28.398  44.331  17.699  1.00 70.36           C
ANISOU  897  CG1 ILE B  19     8918   8782   9034     55    -95   -469       C
ATOM    898  CG2 ILE B  19      26.664  46.124  17.444  1.00 65.31           C
ANISOU  898  CG2 ILE B  19     8288   8186   8343     -6    -97   -410       C
ATOM    899  CD1 ILE B  19      27.753  43.590  18.864  1.00 75.62           C
ANISOU  899  CD1 ILE B  19     9654   9371   9707     90    -88   -461       C
ATOM    900  H   ILE B  19      30.540  46.138  17.870  1.00 77.81           H
ATOM    901  HA  ILE B  19      28.947  46.047  15.836  1.00 77.20           H
ATOM    902  HB  ILE B  19      28.348  46.183  18.593  1.00 80.03           H
ATOM    903 HG12 ILE B  19      28.045  43.958  16.877  1.00 84.43           H
ATOM    904 HG13 ILE B  19      29.356  44.184  17.746  1.00 84.43           H
ATOM    905 HG21 ILE B  19      26.121  45.491  17.941  1.00 78.38           H
ATOM    906 HG22 ILE B  19      26.462  47.028  17.730  1.00 78.38           H
ATOM    907 HG23 ILE B  19      26.494  46.031  16.494  1.00 78.38           H
ATOM    908 HD11 ILE B  19      28.096  42.682  18.889  1.00 90.74           H
ATOM    909 HD12 ILE B  19      27.971  44.048  19.690  1.00 90.74           H
ATOM    910 HD13 ILE B  19      26.792  43.577  18.736  1.00 90.74           H
ATOM    911  N   GLU B  20      29.041  48.906  17.236  1.00 64.66           N
ANISOU  911  N   GLU B  20     8111   8176   8282    -15   -192   -356       N
ATOM    912  CA  GLU B  20      28.627  50.297  17.089  1.00 71.43           C
ANISOU  912  CA  GLU B  20     8952   9057   9131    -44   -201   -314       C
ATOM    913  C   GLU B  20      29.179  50.908  15.807  1.00 66.42           C
ANISOU  913  C   GLU B  20     8232   8502   8503    -75   -195   -308       C
ATOM    914  O   GLU B  20      28.529  51.758  15.187  1.00 62.12           O
ANISOU  914  O   GLU B  20     7657   8000   7947   -108   -177   -276       O
ATOM    915  CB  GLU B  20      29.086  51.110  18.302  1.00 81.83           C
ANISOU  915  CB  GLU B  20    10309  10324  10461    -22   -247   -292       C
ATOM    916  CG  GLU B  20      27.989  51.641  19.195  1.00 99.75           C
ANISOU  916  CG  GLU B  20    12642  12545  12711    -22   -244   -265       C
ATOM    917  CD  GLU B  20      28.456  51.837  20.621  1.00132.54           C
ANISOU  917  CD  GLU B  20    16855  16637  16868     12   -287   -264       C
ATOM    918  OE1 GLU B  20      29.676  51.885  20.840  1.00160.49           O
ANISOU  918  OE1 GLU B  20    20373  20179  20426     26   -326   -276       O
ATOM    919  OE2 GLU B  20      27.606  51.932  21.525  1.00143.41           O
ANISOU  919  OE2 GLU B  20    18297  17966  18227     25   -282   -250       O
ATOM    920  H   GLU B  20      29.599  48.765  17.875  1.00 77.60           H
ATOM    921  HA  GLU B  20      27.659  50.329  17.048  1.00 85.72           H
ATOM    922  HB2 GLU B  20      29.653  50.544  18.849  1.00 98.20           H
ATOM    923  HB3 GLU B  20      29.590  51.874  17.981  1.00 98.20           H
ATOM    924  HG2 GLU B  20      27.689  52.498  18.855  1.00119.69           H
ATOM    925  HG3 GLU B  20      27.252  51.011  19.203  1.00119.69           H
ATOM    926  N   LYS B  21      30.386  50.505  15.414  1.00 65.26           N
ANISOU  926  N   LYS B  21     8044   8377   8376    -61   -208   -332       N
ATOM    927  CA  LYS B  21      30.957  50.981  14.162  1.00 72.12           C
ANISOU  927  CA  LYS B  21     8829   9324   9250    -86   -199   -325       C
ATOM    928  C   LYS B  21      30.142  50.466  12.985  1.00 68.08           C
ANISOU  928  C   LYS B  21     8287   8875   8708   -117   -149   -342       C
ATOM    929  O   LYS B  21      29.764  51.230  12.087  1.00 67.79           O
ANISOU  929  O   LYS B  21     8197   8905   8656   -151   -132   -314       O
ATOM    930  CB  LYS B  21      32.410  50.527  14.066  1.00 75.61           C
ANISOU  930  CB  LYS B  21     9237   9770   9720    -60   -220   -348       C
ATOM    931  CG  LYS B  21      33.473  51.600  14.299  1.00 81.79           C
ANISOU  931  CG  LYS B  21     9985  10556  10534    -56   -265   -317       C
ATOM    932  CD  LYS B  21      34.517  51.446  13.168  1.00 93.37           C
ANISOU  932  CD  LYS B  21    11372  12088  12018    -58   -256   -325       C
ATOM    933  CE  LYS B  21      35.808  52.224  13.383  1.00 99.19           C
ANISOU  933  CE  LYS B  21    12068  12826  12796    -48   -301   -300       C
ATOM    934  NZ  LYS B  21      36.728  51.964  12.218  1.00107.82           N
ANISOU  934  NZ  LYS B  21    13081  13983  13901    -47   -284   -307       N
ATOM    935  H   LYS B  21      30.889  49.961  15.851  1.00 78.32           H
ATOM    936  HA  LYS B  21      30.943  51.950  14.137  1.00 86.55           H
ATOM    937  HB2 LYS B  21      32.554  49.834  14.729  1.00 90.73           H
ATOM    938  HB3 LYS B  21      32.556  50.170  13.176  1.00 90.73           H
ATOM    939  HG2 LYS B  21      33.077  52.484  14.258  1.00 98.14           H
ATOM    940  HG3 LYS B  21      33.904  51.469  15.158  1.00 98.14           H
ATOM    941  HD2 LYS B  21      34.751  50.508  13.089  1.00112.05           H
ATOM    942  HD3 LYS B  21      34.122  51.760  12.339  1.00112.05           H
ATOM    943  HE2 LYS B  21      35.619  53.174  13.432  1.00119.03           H
ATOM    944  HE3 LYS B  21      36.241  51.929  14.200  1.00119.03           H
ATOM    945  HZ1 LYS B  21      36.342  52.229  11.461  1.00129.38           H
ATOM    946  HZ2 LYS B  21      37.490  52.411  12.325  1.00129.38           H
ATOM    947  HZ3 LYS B  21      36.909  51.094  12.161  1.00129.38           H
ATOM    948  N   LYS B  22      29.837  49.167  12.994  1.00 69.23           N
ANISOU  948  N   LYS B  22     8462   8999   8842   -107   -123   -388       N
ATOM    949  CA  LYS B  22      29.008  48.589  11.947  1.00 70.95           C
ANISOU  949  CA  LYS B  22     8656   9272   9028   -141    -77   -413       C
ATOM    950  C   LYS B  22      27.656  49.293  11.853  1.00 67.54           C
ANISOU  950  C   LYS B  22     8233   8861   8567   -174    -63   -373       C
ATOM    951  O   LYS B  22      27.188  49.599  10.750  1.00 65.62           O
ANISOU  951  O   LYS B  22     7936   8700   8296   -213    -38   -362       O
ATOM    952  CB  LYS B  22      28.833  47.089  12.200  1.00 74.47           C
ANISOU  952  CB  LYS B  22     9145   9672   9477   -123    -52   -469       C
ATOM    953  CG  LYS B  22      30.034  46.206  11.783  1.00 83.53           C
ANISOU  953  CG  LYS B  22    10263  10825  10647   -101    -43   -515       C
ATOM    954  CD  LYS B  22      29.808  44.721  12.118  1.00 95.14           C
ANISOU  954  CD  LYS B  22    11780  12239  12132    -81    -13   -567       C
ATOM    955  CE  LYS B  22      31.001  43.848  11.742  1.00111.20           C
ANISOU  955  CE  LYS B  22    13785  14271  14195    -56      3   -610       C
ATOM    956  NZ  LYS B  22      31.216  43.795  10.271  1.00131.78           N
ANISOU  956  NZ  LYS B  22    16326  16966  16779    -89     34   -642       N
ATOM    957  H   LYS B  22      30.097  48.606  13.592  1.00 83.07           H
ATOM    958  HA  LYS B  22      29.453  48.699  11.092  1.00 85.13           H
ATOM    959  HB2 LYS B  22      28.689  46.953  13.150  1.00 89.36           H
ATOM    960  HB3 LYS B  22      28.060  46.782  11.701  1.00 89.36           H
ATOM    961  HG2 LYS B  22      30.168  46.283  10.826  1.00100.23           H
ATOM    962  HG3 LYS B  22      30.828  46.505  12.255  1.00100.23           H
ATOM    963  HD2 LYS B  22      29.659  44.630  13.073  1.00114.17           H
ATOM    964  HD3 LYS B  22      29.034  44.400  11.630  1.00114.17           H
ATOM    965  HE2 LYS B  22      31.802  44.209  12.152  1.00133.44           H
ATOM    966  HE3 LYS B  22      30.846  42.943  12.057  1.00133.44           H
ATOM    967  HZ1 LYS B  22      31.916  43.279  10.084  1.00158.14           H
ATOM    968  HZ2 LYS B  22      31.369  44.614   9.956  1.00158.14           H
ATOM    969  HZ3 LYS B  22      30.495  43.462   9.869  1.00158.14           H
ATOM    970  N   ILE B  23      27.008  49.552  12.992  1.00 66.07           N
ANISOU  970  N   ILE B  23     8113   8605   8387   -159    -76   -347       N
ATOM    971  CA  ILE B  23      25.714  50.229  12.967  1.00 66.06           C
ANISOU  971  CA  ILE B  23     8120   8616   8362   -187    -60   -302       C
ATOM    972  C   ILE B  23      25.834  51.581  12.281  1.00 66.40           C
ANISOU  972  C   ILE B  23     8100   8725   8406   -213    -63   -251       C
ATOM    973  O   ILE B  23      24.950  51.983  11.518  1.00 63.97           O
ANISOU  973  O   ILE B  23     7756   8478   8072   -249    -35   -220       O
ATOM    974  CB  ILE B  23      25.137  50.370  14.390  1.00 66.62           C
ANISOU  974  CB  ILE B  23     8275   8597   8442   -160    -74   -280       C
ATOM    975  CG1 ILE B  23      24.606  49.023  14.880  1.00 66.15           C
ANISOU  975  CG1 ILE B  23     8270   8485   8377   -143    -57   -318       C
ATOM    976  CG2 ILE B  23      24.061  51.443  14.430  1.00 68.86           C
ANISOU  976  CG2 ILE B  23     8561   8891   8713   -184    -61   -220       C
ATOM    977  CD1 ILE B  23      24.376  48.948  16.379  1.00 66.70           C
ANISOU  977  CD1 ILE B  23     8423   8463   8459   -103    -76   -304       C
ATOM    978  H   ILE B  23      27.293  49.349  13.778  1.00 79.29           H
ATOM    979  HA  ILE B  23      25.100  49.681  12.454  1.00 79.27           H
ATOM    980  HB  ILE B  23      25.849  50.647  14.989  1.00 79.95           H
ATOM    981 HG12 ILE B  23      23.758  48.848  14.444  1.00 79.38           H
ATOM    982 HG13 ILE B  23      25.248  48.334  14.647  1.00 79.38           H
ATOM    983 HG21 ILE B  23      23.505  51.362  13.639  1.00 82.64           H
ATOM    984 HG22 ILE B  23      23.522  51.320  15.227  1.00 82.64           H
ATOM    985 HG23 ILE B  23      24.485  52.315  14.449  1.00 82.64           H
ATOM    986 HD11 ILE B  23      24.288  48.018  16.639  1.00 80.04           H
ATOM    987 HD12 ILE B  23      25.133  49.349  16.835  1.00 80.04           H
ATOM    988 HD13 ILE B  23      23.564  49.431  16.598  1.00 80.04           H
ATOM    989  N   GLN B  24      26.926  52.300  12.537  1.00 67.96           N
ANISOU  989  N   GLN B  24     8277   8911   8633   -196    -95   -238       N
ATOM    990  CA  GLN B  24      27.142  53.574  11.864  1.00 76.94           C
ANISOU  990  CA  GLN B  24     9347  10106   9780   -219    -96   -188       C
ATOM    991  C   GLN B  24      27.177  53.400  10.347  1.00 73.40           C
ANISOU  991  C   GLN B  24     8817   9765   9307   -249    -67   -192       C
ATOM    992  O   GLN B  24      26.616  54.216   9.606  1.00 69.86           O
ANISOU  992  O   GLN B  24     8315   9382   8845   -279    -46   -143       O
ATOM    993  CB  GLN B  24      28.439  54.207  12.366  1.00 84.79           C
ANISOU  993  CB  GLN B  24    10331  11068  10816   -195   -138   -183       C
ATOM    994  CG  GLN B  24      28.331  55.697  12.681  1.00100.94           C
ANISOU  994  CG  GLN B  24    12366  13100  12888   -205   -149   -125       C
ATOM    995  CD  GLN B  24      29.671  56.317  12.986  1.00122.14           C
ANISOU  995  CD  GLN B  24    15026  15767  15616   -190   -190   -123       C
ATOM    996  OE1 GLN B  24      30.411  55.817  13.837  1.00135.91           O
ANISOU  996  OE1 GLN B  24    16812  17456  17372   -162   -225   -158       O
ATOM    997  NE2 GLN B  24      30.026  57.371  12.244  1.00129.74           N
ANISOU  997  NE2 GLN B  24    15914  16779  16602   -210   -185    -81       N
ATOM    998  H   GLN B  24      27.547  52.074  13.088  1.00 81.55           H
ATOM    999  HA  GLN B  24      26.409  54.172  12.077  1.00 92.32           H
ATOM   1000  HB2 GLN B  24      28.710  53.753  13.179  1.00101.75           H
ATOM   1001  HB3 GLN B  24      29.120  54.099  11.684  1.00101.75           H
ATOM   1002  HG2 GLN B  24      27.953  56.157  11.915  1.00121.13           H
ATOM   1003  HG3 GLN B  24      27.759  55.817  13.455  1.00121.13           H
ATOM   1004 HE21 GLN B  24      29.499  57.661  11.630  1.00155.69           H
ATOM   1005 HE22 GLN B  24      30.782  57.758  12.382  1.00155.69           H
ATOM   1006  N   ALA B  25      27.857  52.354   9.865  1.00 69.44           N
ANISOU 1006  N   ALA B  25     8301   9286   8799   -241    -62   -249       N
ATOM   1007  CA  ALA B  25      27.933  52.138   8.426  1.00 70.86           C
ANISOU 1007  CA  ALA B  25     8405   9570   8948   -269    -33   -261       C
ATOM   1008  C   ALA B  25      26.563  51.792   7.858  1.00 69.01           C
ANISOU 1008  C   ALA B  25     8170   9385   8667   -307      3   -261       C
ATOM   1009  O   ALA B  25      26.197  52.269   6.779  1.00 65.08           O
ANISOU 1009  O   ALA B  25     7605   8985   8140   -341     25   -231       O
ATOM   1010  CB  ALA B  25      28.948  51.043   8.104  1.00 66.51           C
ANISOU 1010  CB  ALA B  25     7846   9023   8403   -250    -31   -327       C
ATOM   1011  H   ALA B  25      28.272  51.770  10.341  1.00 83.33           H
ATOM   1012  HA  ALA B  25      28.241  52.953   8.000  1.00 85.03           H
ATOM   1013  HB1 ALA B  25      28.982  50.916   7.143  1.00 79.82           H
ATOM   1014  HB2 ALA B  25      29.820  51.314   8.432  1.00 79.82           H
ATOM   1015  HB3 ALA B  25      28.673  50.219   8.537  1.00 79.82           H
ATOM   1016  N   ILE B  26      25.778  50.991   8.588  1.00 66.06           N
ANISOU 1016  N   ILE B  26     7868   8946   8285   -302      9   -288       N
ATOM   1017  CA  ILE B  26      24.441  50.626   8.124  1.00 64.71           C
ANISOU 1017  CA  ILE B  26     7699   8816   8073   -339     41   -287       C
ATOM   1018  C   ILE B  26      23.566  51.864   7.959  1.00 65.64           C
ANISOU 1018  C   ILE B  26     7787   8974   8181   -363     49   -205       C
ATOM   1019  O   ILE B  26      22.853  52.009   6.959  1.00 65.18           O
ANISOU 1019  O   ILE B  26     7675   9009   8083   -404     75   -183       O
ATOM   1020  CB  ILE B  26      23.809  49.604   9.090  1.00 67.05           C
ANISOU 1020  CB  ILE B  26     8080   9022   8375   -323     45   -324       C
ATOM   1021  CG1 ILE B  26      24.508  48.250   8.935  1.00 64.19           C
ANISOU 1021  CG1 ILE B  26     7730   8640   8019   -308     53   -407       C
ATOM   1022  CG2 ILE B  26      22.308  49.503   8.863  1.00 65.65           C
ANISOU 1022  CG2 ILE B  26     7910   8871   8164   -360     72   -303       C
ATOM   1023  CD1 ILE B  26      24.173  47.237  10.013  1.00 65.79           C
ANISOU 1023  CD1 ILE B  26     8014   8740   8242   -280     54   -440       C
ATOM   1024  H   ILE B  26      25.995  50.651   9.348  1.00 79.27           H
ATOM   1025  HA  ILE B  26      24.521  50.209   7.252  1.00 77.66           H
ATOM   1026  HB  ILE B  26      23.937  49.905  10.003  1.00 80.47           H
ATOM   1027 HG12 ILE B  26      24.249  47.865   8.083  1.00 77.03           H
ATOM   1028 HG13 ILE B  26      25.467  48.393   8.957  1.00 77.03           H
ATOM   1029 HG21 ILE B  26      21.992  48.655   9.212  1.00 78.78           H
ATOM   1030 HG22 ILE B  26      21.870  50.235   9.324  1.00 78.78           H
ATOM   1031 HG23 ILE B  26      22.129  49.557   7.911  1.00 78.78           H
ATOM   1032 HD11 ILE B  26      24.220  47.671  10.880  1.00 78.94           H
ATOM   1033 HD12 ILE B  26      23.277  46.898   9.861  1.00 78.94           H
ATOM   1034 HD13 ILE B  26      24.813  46.509   9.973  1.00 78.94           H
ATOM   1035  N   GLU B  27      23.609  52.778   8.929  1.00 67.25           N
ANISOU 1035  N   GLU B  27     8024   9109   8419   -340     28   -156       N
ATOM   1036  CA  GLU B  27      22.794  53.988   8.851  1.00 71.96           C
ANISOU 1036  CA  GLU B  27     8596   9730   9016   -359     41    -74       C
ATOM   1037  C   GLU B  27      23.123  54.801   7.602  1.00 70.02           C
ANISOU 1037  C   GLU B  27     8250   9595   8761   -385     54    -33       C
ATOM   1038  O   GLU B  27      22.229  55.386   6.977  1.00 64.77           O
ANISOU 1038  O   GLU B  27     7539   8999   8074   -416     81     26       O
ATOM   1039  CB  GLU B  27      22.997  54.838  10.111  1.00 78.68           C
ANISOU 1039  CB  GLU B  27     9500  10483   9911   -328     18    -41       C
ATOM   1040  CG  GLU B  27      22.378  54.256  11.391  1.00 88.90           C
ANISOU 1040  CG  GLU B  27    10894  11677  11209   -304     11    -60       C
ATOM   1041  CD  GLU B  27      22.809  54.987  12.679  1.00109.88           C
ANISOU 1041  CD  GLU B  27    13607  14239  13905   -270    -18    -43       C
ATOM   1042  OE1 GLU B  27      23.847  55.691  12.670  1.00119.79           O
ANISOU 1042  OE1 GLU B  27    14831  15494  15189   -261    -41    -38       O
ATOM   1043  OE2 GLU B  27      22.104  54.848  13.707  1.00128.13           O
ANISOU 1043  OE2 GLU B  27    15992  16476  16215   -252    -16    -37       O
ATOM   1044  H   GLU B  27      24.097  52.723   9.635  1.00 80.70           H
ATOM   1045  HA  GLU B  27      21.860  53.732   8.805  1.00 86.35           H
ATOM   1046  HB2 GLU B  27      23.950  54.935  10.266  1.00 94.41           H
ATOM   1047  HB3 GLU B  27      22.596  55.709   9.962  1.00 94.41           H
ATOM   1048  HG2 GLU B  27      21.412  54.317  11.326  1.00106.68           H
ATOM   1049  HG3 GLU B  27      22.646  53.328  11.474  1.00106.68           H
ATOM   1050  N   LYS B  28      24.403  54.849   7.226  1.00 67.34           N
ANISOU 1050  N   LYS B  28     7871   9278   8439   -371     37    -57       N
ATOM   1051  CA  LYS B  28      24.805  55.584   6.031  1.00 69.05           C
ANISOU 1051  CA  LYS B  28     7988   9600   8648   -390     50    -16       C
ATOM   1052  C   LYS B  28      24.224  54.941   4.774  1.00 67.15           C
ANISOU 1052  C   LYS B  28     7694   9474   8344   -428     81    -34       C
ATOM   1053  O   LYS B  28      23.619  55.621   3.941  1.00 64.45           O
ANISOU 1053  O   LYS B  28     7285   9225   7978   -458    104     28       O
ATOM   1054  CB  LYS B  28      26.332  55.651   5.968  1.00 73.13           C
ANISOU 1054  CB  LYS B  28     8479  10108   9200   -363     24    -42       C
ATOM   1055  CG  LYS B  28      26.871  56.548   4.865  1.00 81.25           C
ANISOU 1055  CG  LYS B  28     9405  11235  10233   -376     35      9       C
ATOM   1056  CD  LYS B  28      28.393  56.654   4.912  1.00 86.50           C
ANISOU 1056  CD  LYS B  28    10046  11880  10939   -347      7    -11       C
ATOM   1057  CE  LYS B  28      28.911  57.383   3.676  1.00 91.94           C
ANISOU 1057  CE  LYS B  28    10627  12678  11628   -359     24     37       C
ATOM   1058  NZ  LYS B  28      30.384  57.547   3.698  1.00103.35           N
ANISOU 1058  NZ  LYS B  28    12044  14106  13118   -331     -2     25       N
ATOM   1059  H   LYS B  28      25.051  54.468   7.643  1.00 80.81           H
ATOM   1060  HA  LYS B  28      24.466  56.491   6.078  1.00 82.86           H
ATOM   1061  HB2 LYS B  28      26.663  55.992   6.813  1.00 87.76           H
ATOM   1062  HB3 LYS B  28      26.676  54.757   5.814  1.00 87.76           H
ATOM   1063  HG2 LYS B  28      26.619  56.182   4.003  1.00 97.51           H
ATOM   1064  HG3 LYS B  28      26.502  57.439   4.968  1.00 97.51           H
ATOM   1065  HD2 LYS B  28      28.661  57.152   5.700  1.00103.79           H
ATOM   1066  HD3 LYS B  28      28.781  55.765   4.933  1.00103.79           H
ATOM   1067  HE2 LYS B  28      28.675  56.874   2.884  1.00110.33           H
ATOM   1068  HE3 LYS B  28      28.509  58.265   3.635  1.00110.33           H
ATOM   1069  HZ1 LYS B  28      30.654  57.974   2.965  1.00124.02           H
ATOM   1070  HZ2 LYS B  28      30.627  58.018   4.412  1.00124.02           H
ATOM   1071  HZ3 LYS B  28      30.778  56.750   3.729  1.00124.02           H
ATOM   1072  N   LYS B  29      24.378  53.622   4.635  1.00 66.93           N
ANISOU 1072  N   LYS B  29     7697   9443   8291   -429     83   -118       N
ATOM   1073  CA  LYS B  29      23.843  52.933   3.463  1.00 68.94           C
ANISOU 1073  CA  LYS B  29     7907   9805   8483   -469    112   -149       C
ATOM   1074  C   LYS B  29      22.336  53.117   3.357  1.00 69.94           C
ANISOU 1074  C   LYS B  29     8034   9966   8575   -506    132   -104       C
ATOM   1075  O   LYS B  29      21.803  53.369   2.269  1.00 66.02           O
ANISOU 1075  O   LYS B  29     7465   9588   8031   -544    154    -72       O
ATOM   1076  CB  LYS B  29      24.195  51.444   3.517  1.00 70.17           C
ANISOU 1076  CB  LYS B  29     8108   9927   8627   -463    114   -252       C
ATOM   1077  CG  LYS B  29      25.658  51.138   3.212  1.00 79.02           C
ANISOU 1077  CG  LYS B  29     9204  11051   9768   -435    105   -297       C
ATOM   1078  CD  LYS B  29      25.930  49.638   3.096  1.00 88.05           C
ANISOU 1078  CD  LYS B  29    10384  12172  10900   -433    120   -397       C
ATOM   1079  CE  LYS B  29      27.402  49.367   2.794  1.00111.05           C
ANISOU 1079  CE  LYS B  29    13270  15087  13836   -402    115   -435       C
ATOM   1080  NZ  LYS B  29      27.729  47.919   2.806  1.00103.86           N
ANISOU 1080  NZ  LYS B  29    12398  14136  12926   -393    133   -529       N
ATOM   1081  H   LYS B  29      24.782  53.112   5.196  1.00 80.32           H
ATOM   1082  HA  LYS B  29      24.252  53.309   2.668  1.00 82.73           H
ATOM   1083  HB2 LYS B  29      24.004  51.112   4.408  1.00 84.21           H
ATOM   1084  HB3 LYS B  29      23.653  50.973   2.865  1.00 84.21           H
ATOM   1085  HG2 LYS B  29      25.900  51.553   2.370  1.00 94.82           H
ATOM   1086  HG3 LYS B  29      26.211  51.490   3.927  1.00 94.82           H
ATOM   1087  HD2 LYS B  29      25.704  49.203   3.934  1.00105.66           H
ATOM   1088  HD3 LYS B  29      25.396  49.267   2.376  1.00105.66           H
ATOM   1089  HE2 LYS B  29      27.615  49.716   1.915  1.00133.26           H
ATOM   1090  HE3 LYS B  29      27.949  49.804   3.466  1.00133.26           H
ATOM   1091  HZ1 LYS B  29      28.593  47.800   2.627  1.00124.63           H
ATOM   1092  HZ2 LYS B  29      27.551  47.573   3.607  1.00124.63           H
ATOM   1093  HZ3 LYS B  29      27.246  47.493   2.193  1.00124.63           H
ATOM   1094  N   ILE B  30      21.630  53.013   4.484  1.00 67.83           N
ANISOU 1094  N   ILE B  30     7845   9598   8330   -493    126    -95       N
ATOM   1095  CA  ILE B  30      20.177  53.119   4.451  1.00 66.96           C
ANISOU 1095  CA  ILE B  30     7739   9512   8192   -525    146    -50       C
ATOM   1096  C   ILE B  30      19.754  54.517   4.033  1.00 64.55           C
ANISOU 1096  C   ILE B  30     7367   9272   7889   -539    160     56       C
ATOM   1097  O   ILE B  30      18.758  54.686   3.332  1.00 60.95           O
ANISOU 1097  O   ILE B  30     6864   8904   7391   -578    183    101       O
ATOM   1098  CB  ILE B  30      19.570  52.723   5.812  1.00 67.64           C
ANISOU 1098  CB  ILE B  30     7924   9470   8305   -502    138    -60       C
ATOM   1099  CG1 ILE B  30      19.716  51.215   6.022  1.00 67.40           C
ANISOU 1099  CG1 ILE B  30     7948   9396   8267   -497    136   -158       C
ATOM   1100  CG2 ILE B  30      18.109  53.161   5.885  1.00 64.05           C
ANISOU 1100  CG2 ILE B  30     7469   9033   7833   -528    160     11       C
ATOM   1101  CD1 ILE B  30      19.242  50.719   7.364  1.00 69.70           C
ANISOU 1101  CD1 ILE B  30     8335   9562   8588   -468    129   -171       C
ATOM   1102  H   ILE B  30      21.964  52.882   5.265  1.00 81.40           H
ATOM   1103  HA  ILE B  30      19.845  52.494   3.787  1.00 80.36           H
ATOM   1104  HB  ILE B  30      20.050  53.177   6.523  1.00 81.16           H
ATOM   1105 HG12 ILE B  30      19.197  50.758   5.341  1.00 80.88           H
ATOM   1106 HG13 ILE B  30      20.653  50.981   5.938  1.00 80.88           H
ATOM   1107 HG21 ILE B  30      17.685  52.724   6.641  1.00 76.86           H
ATOM   1108 HG22 ILE B  30      18.072  54.124   5.997  1.00 76.86           H
ATOM   1109 HG23 ILE B  30      17.661  52.906   5.063  1.00 76.86           H
ATOM   1110 HD11 ILE B  30      19.601  49.831   7.518  1.00 83.64           H
ATOM   1111 HD12 ILE B  30      19.554  51.326   8.053  1.00 83.64           H
ATOM   1112 HD13 ILE B  30      18.272  50.688   7.365  1.00 83.64           H
ATOM   1113  N   GLU B  31      20.486  55.540   4.457  1.00 66.10           N
ANISOU 1113  N   GLU B  31     7555   9426   8136   -509    146    100       N
ATOM   1114  CA  GLU B  31      20.129  56.884   4.022  1.00 70.83           C
ANISOU 1114  CA  GLU B  31     8084  10082   8745   -521    165    204       C
ATOM   1115  C   GLU B  31      20.399  57.069   2.528  1.00 74.64           C
ANISOU 1115  C   GLU B  31     8459  10716   9187   -550    182    224       C
ATOM   1116  O   GLU B  31      19.656  57.793   1.856  1.00 73.51           O
ANISOU 1116  O   GLU B  31     8248  10660   9023   -576    208    306       O
ATOM   1117  CB  GLU B  31      20.862  57.920   4.876  1.00 70.89           C
ANISOU 1117  CB  GLU B  31     8111  10000   8823   -484    149    240       C
ATOM   1118  CG  GLU B  31      20.313  58.029   6.310  1.00 71.70           C
ANISOU 1118  CG  GLU B  31     8312   9971   8959   -460    141    246       C
ATOM   1119  CD  GLU B  31      18.885  58.559   6.384  1.00 76.77           C
ANISOU 1119  CD  GLU B  31     8952  10624   9592   -480    175    325       C
ATOM   1120  OE1 GLU B  31      18.598  59.604   5.781  1.00 86.61           O
ANISOU 1120  OE1 GLU B  31    10125  11933  10848   -495    200    410       O
ATOM   1121  OE2 GLU B  31      18.048  57.933   7.059  1.00 73.58           O
ANISOU 1121  OE2 GLU B  31     8618  10164   9175   -479    177    306       O
ATOM   1122  H   GLU B  31      21.170  55.486   4.976  1.00 79.32           H
ATOM   1123  HA  GLU B  31      19.180  57.033   4.160  1.00 84.99           H
ATOM   1124  HB2 GLU B  31      21.798  57.673   4.933  1.00 85.06           H
ATOM   1125  HB3 GLU B  31      20.773  58.790   4.456  1.00 85.06           H
ATOM   1126  HG2 GLU B  31      20.322  57.147   6.715  1.00 86.04           H
ATOM   1127  HG3 GLU B  31      20.879  58.632   6.816  1.00 86.04           H
ATOM   1128  N   ALA B  32      21.414  56.389   1.981  1.00 72.29           N
ANISOU 1128  N   ALA B  32     8142  10453   8873   -545    170    152       N
ATOM   1129  CA  ALA B  32      21.667  56.469   0.543  1.00 75.16           C
ANISOU 1129  CA  ALA B  32     8405  10964   9188   -571    187    163       C
ATOM   1130  C   ALA B  32      20.532  55.828  -0.242  1.00 80.41           C
ANISOU 1130  C   ALA B  32     9046  11730   9776   -621    209    153       C
ATOM   1131  O   ALA B  32      20.101  56.351  -1.277  1.00 81.25           O
ANISOU 1131  O   ALA B  32     9063  11967   9840   -651    230    216       O
ATOM   1132  CB  ALA B  32      22.993  55.795   0.197  1.00 69.06           C
ANISOU 1132  CB  ALA B  32     7627  10199   8415   -553    173     82       C
ATOM   1133  H   ALA B  32      21.960  55.884   2.413  1.00 86.75           H
ATOM   1134  HA  ALA B  32      21.731  57.404   0.291  1.00 90.19           H
ATOM   1135  HB1 ALA B  32      23.709  56.242   0.673  1.00 82.88           H
ATOM   1136  HB2 ALA B  32      22.951  54.862   0.461  1.00 82.88           H
ATOM   1137  HB3 ALA B  32      23.140  55.861  -0.760  1.00 82.88           H
ATOM   1138  N   ILE B  33      20.030  54.693   0.243  1.00 77.21           N
ANISOU 1138  N   ILE B  33     8715  11267   9353   -630    204     78       N
ATOM   1139  CA  ILE B  33      18.879  54.063  -0.383  1.00 75.55           C
ANISOU 1139  CA  ILE B  33     8489  11141   9076   -680    222     66       C
ATOM   1140  C   ILE B  33      17.636  54.946  -0.255  1.00 78.00           C
ANISOU 1140  C   ILE B  33     8776  11474   9385   -699    238    174       C
ATOM   1141  O   ILE B  33      16.866  55.079  -1.211  1.00 78.36           O
ANISOU 1141  O   ILE B  33     8752  11649   9374   -743    257    216       O
ATOM   1142  CB  ILE B  33      18.675  52.662   0.221  1.00 76.66           C
ANISOU 1142  CB  ILE B  33     8718  11196   9212   -682    215    -39       C
ATOM   1143  CG1 ILE B  33      19.904  51.790  -0.051  1.00 75.87           C
ANISOU 1143  CG1 ILE B  33     8629  11086   9113   -665    207   -140       C
ATOM   1144  CG2 ILE B  33      17.436  52.011  -0.334  1.00 79.41           C
ANISOU 1144  CG2 ILE B  33     9054  11620   9499   -737    231    -53       C
ATOM   1145  CD1 ILE B  33      19.846  50.420   0.581  1.00 83.98           C
ANISOU 1145  CD1 ILE B  33     9741  12018  10150   -659    205   -241       C
ATOM   1146  H   ILE B  33      20.338  54.274   0.928  1.00 92.65           H
ATOM   1147  HA  ILE B  33      19.047  53.960  -1.333  1.00 90.66           H
ATOM   1148  HB  ILE B  33      18.561  52.759   1.180  1.00 91.99           H
ATOM   1149 HG12 ILE B  33      19.991  51.668  -1.009  1.00 91.04           H
ATOM   1150 HG13 ILE B  33      20.688  52.241   0.299  1.00 91.04           H
ATOM   1151 HG21 ILE B  33      17.407  51.087  -0.042  1.00 95.29           H
ATOM   1152 HG22 ILE B  33      16.656  52.486  -0.008  1.00 95.29           H
ATOM   1153 HG23 ILE B  33      17.466  52.051  -1.303  1.00 95.29           H
ATOM   1154 HD11 ILE B  33      20.670  50.262   1.068  1.00100.78           H
ATOM   1155 HD12 ILE B  33      19.091  50.384   1.188  1.00100.78           H
ATOM   1156 HD13 ILE B  33      19.741  49.754  -0.117  1.00100.78           H
ATOM   1157  N   GLU B  34      17.434  55.592   0.903  1.00 74.80           N
ANISOU 1157  N   GLU B  34     8427  10951   9042   -666    233    225       N
ATOM   1158  CA  GLU B  34      16.197  56.349   1.124  1.00 80.80           C
ANISOU 1158  CA  GLU B  34     9176  11718   9807   -680    253    325       C
ATOM   1159  C   GLU B  34      15.960  57.362  -0.001  1.00 86.94           C
ANISOU 1159  C   GLU B  34     9837  12638  10559   -705    278    425       C
ATOM   1160  O   GLU B  34      14.866  57.436  -0.575  1.00 84.54           O
ANISOU 1160  O   GLU B  34     9486  12426  10210   -745    298    481       O
ATOM   1161  CB  GLU B  34      16.215  57.063   2.499  1.00 79.94           C
ANISOU 1161  CB  GLU B  34     9138  11461   9773   -636    248    366       C
ATOM   1162  CG  GLU B  34      16.146  56.130   3.774  1.00 77.52           C
ANISOU 1162  CG  GLU B  34     8952  11013   9490   -610    228    289       C
ATOM   1163  CD  GLU B  34      15.719  56.826   5.102  1.00 73.97           C
ANISOU 1163  CD  GLU B  34     8573  10436   9097   -576    230    342       C
ATOM   1164  OE1 GLU B  34      16.203  57.944   5.418  1.00 60.40           O
ANISOU 1164  OE1 GLU B  34     6841   8682   7426   -551    231    396       O
ATOM   1165  OE2 GLU B  34      14.904  56.212   5.843  1.00 76.17           O
ANISOU 1165  OE2 GLU B  34     8922  10647   9373   -574    232    326       O
ATOM   1166  H   GLU B  34      17.986  55.607   1.562  1.00 89.76           H
ATOM   1167  HA  GLU B  34      15.460  55.718   1.133  1.00 96.96           H
ATOM   1168  HB2 GLU B  34      17.037  57.574   2.563  1.00 95.93           H
ATOM   1169  HB3 GLU B  34      15.450  57.658   2.540  1.00 95.93           H
ATOM   1170  HG2 GLU B  34      15.504  55.425   3.601  1.00 93.03           H
ATOM   1171  HG3 GLU B  34      17.026  55.750   3.920  1.00 93.03           H
ATOM   1172  N   HIS B  35      16.978  58.155  -0.329  1.00 88.72           N
ANISOU 1172  N   HIS B  35    10010  12885  10815   -682    276    455       N
ATOM   1173  CA  HIS B  35      16.869  59.247  -1.298  1.00 94.65           C
ANISOU 1173  CA  HIS B  35    10647  13758  11556   -696    302    561       C
ATOM   1174  C   HIS B  35      18.135  59.180  -2.155  1.00102.01           C
ANISOU 1174  C   HIS B  35    11520  14764  12474   -688    293    522       C
ATOM   1175  O   HIS B  35      19.135  59.841  -1.863  1.00113.10           O
ANISOU 1175  O   HIS B  35    12919  16115  13940   -652    285    536       O
ATOM   1176  CB  HIS B  35      16.710  60.602  -0.589  1.00 89.94           C
ANISOU 1176  CB  HIS B  35    10050  13085  11039   -667    319    667       C
ATOM   1177  CG  HIS B  35      15.513  60.687   0.314  1.00 86.99           C
ANISOU 1177  CG  HIS B  35     9740  12631  10683   -668    332    706       C
ATOM   1178  ND1 HIS B  35      15.584  60.458   1.672  1.00 84.15           N
ANISOU 1178  ND1 HIS B  35     9491  12111  10371   -637    314    659       N
ATOM   1179  CD2 HIS B  35      14.221  61.003   0.057  1.00 86.64           C
ANISOU 1179  CD2 HIS B  35     9660  12644  10615   -696    362    792       C
ATOM   1180  CE1 HIS B  35      14.386  60.610   2.209  1.00 82.72           C
ANISOU 1180  CE1 HIS B  35     9344  11892  10195   -644    334    713       C
ATOM   1181  NE2 HIS B  35      13.542  60.945   1.251  1.00 85.95           N
ANISOU 1181  NE2 HIS B  35     9664  12429  10563   -680    364    796       N
ATOM   1182  H   HIS B  35      17.766  58.078   0.006  1.00106.46           H
ATOM   1183  HA  HIS B  35      16.093  59.123  -1.866  1.00113.57           H
ATOM   1184  HB2 HIS B  35      17.498  60.764  -0.048  1.00107.93           H
ATOM   1185  HB3 HIS B  35      16.621  61.295  -1.262  1.00107.93           H
ATOM   1186  HD2 HIS B  35      13.860  61.218  -0.773  1.00103.97           H
ATOM   1187  HE1 HIS B  35      14.174  60.500   3.108  1.00 99.27           H
ATOM   1188  HE2 HIS B  35      12.703  61.102   1.357  1.00103.13           H
ATOM   1189  N   GLY B  36      18.098  58.355  -3.196  1.00104.14           N
ANISOU 1189  N   GLY B  36    11748  15157  12665   -723    295    468       N
ATOM   1190  CA  GLY B  36      19.257  58.144  -4.043  1.00111.70           C
ANISOU 1190  CA  GLY B  36    12654  16188  13600   -716    289    422       C
ATOM   1191  C   GLY B  36      19.537  59.311  -4.969  1.00119.73           C
ANISOU 1191  C   GLY B  36    13564  17308  14619   -709    307    525       C
ATOM   1192  O   GLY B  36      18.685  60.179  -5.164  1.00125.60           O
ANISOU 1192  O   GLY B  36    14317  18036  15370   -697    311    616       O
ATOM   1193  H   GLY B  36      17.405  57.904  -3.431  1.00124.97           H
ATOM   1194  HA2 GLY B  36      20.038  58.006  -3.485  1.00134.04           H
ATOM   1195  HA3 GLY B  36      19.114  57.353  -4.586  1.00134.04           H
TER
HETATM 1196  N   NH2 B  37      20.719  58.792  -5.586  1.00122.83           N
ANISOU 1196  N   NH2 B  37    13923  17757  14989   -703    301    453       N
HETATM 1197  HN1 NH2 B  37      21.554  58.532  -5.069  1.00147.39           H
HETATM 1198  HN2 NH2 B  37      20.675  58.654  -6.591  1.00147.39           H
HETATM 1199  C   ACE C   0      29.074  35.646  45.408  1.00111.66           C
ANISOU 1199  C   ACE C   0    14933  13549  13946   1258   -377    412       C
HETATM 1200  O   ACE C   0      28.489  34.989  44.543  1.00106.68           O
ANISOU 1200  O   ACE C   0    14287  12852  13393   1250   -311    401       O
HETATM 1201  CH3 ACE C   0      29.495  35.005  46.699  1.00112.59           C
ANISOU 1201  CH3 ACE C   0    15041  13707  14030   1336   -391    493       C
ATOM   1202  N   GLU C   1      29.374  36.952  45.283  1.00114.19           N
ANISOU 1202  N   GLU C   1    15274  13909  14203   1200   -439    356       N
ATOM   1203  CA  GLU C   1      29.054  37.742  44.087  1.00114.29           C
ANISOU 1203  CA  GLU C   1    15292  13896  14237   1123   -434    282       C
ATOM   1204  C   GLU C   1      29.816  37.126  42.890  1.00109.21           C
ANISOU 1204  C   GLU C   1    14574  13239  13681   1102   -413    262       C
ATOM   1205  O   GLU C   1      29.398  37.296  41.745  1.00105.04           O
ANISOU 1205  O   GLU C   1    14038  12676  13196   1052   -382    214       O
ATOM   1206  CB  GLU C   1      29.400  39.250  44.275  1.00118.88           C
ANISOU 1206  CB  GLU C   1    15902  14526  14739   1070   -507    232       C
ATOM   1207  CG  GLU C   1      28.623  40.227  43.319  1.00120.36           C
ANISOU 1207  CG  GLU C   1    16119  14681  14933   1000   -492    169       C
ATOM   1208  CD  GLU C   1      28.562  41.693  43.779  1.00130.42           C
ANISOU 1208  CD  GLU C   1    17443  15985  16126    960   -546    131       C
ATOM   1209  OE1 GLU C   1      29.337  42.086  44.671  1.00147.53           O
ANISOU 1209  OE1 GLU C   1    19615  18207  18233    971   -608    136       O
ATOM   1210  OE2 GLU C   1      27.732  42.457  43.239  1.00139.59           O
ANISOU 1210  OE2 GLU C   1    18637  17115  17286    916   -525     95       O
ATOM   1211  H   GLU C   1      29.771  37.411  45.893  1.00137.02           H
ATOM   1212  HA  GLU C   1      28.100  37.724  43.911  1.00137.15           H
ATOM   1213  HB2 GLU C   1      29.188  39.503  45.187  1.00142.65           H
ATOM   1214  HB3 GLU C   1      30.348  39.371  44.109  1.00142.65           H
ATOM   1215  HG2 GLU C   1      29.056  40.214  42.451  1.00144.44           H
ATOM   1216  HG3 GLU C   1      27.709  39.912  43.238  1.00144.44           H
ATOM   1217  N   TRP C   2      30.908  36.393  43.159  1.00110.29           N
ANISOU 1217  N   TRP C   2    14655  13406  13845   1140   -427    303       N
ATOM   1218  CA  TRP C   2      31.726  35.830  42.082  1.00111.46           C
ANISOU 1218  CA  TRP C   2    14731  13544  14073   1124   -406    286       C
ATOM   1219  C   TRP C   2      30.867  35.139  41.033  1.00102.54           C
ANISOU 1219  C   TRP C   2    13597  12340  13022   1109   -325    260       C
ATOM   1220  O   TRP C   2      30.917  35.472  39.844  1.00 97.38           O
ANISOU 1220  O   TRP C   2    12924  11676  12400   1052   -315    202       O
ATOM   1221  CB  TRP C   2      32.738  34.822  42.627  1.00121.45           C
ANISOU 1221  CB  TRP C   2    15941  14834  15372   1186   -406    353       C
ATOM   1222  CG  TRP C   2      34.109  35.354  42.854  1.00135.66           C
ANISOU 1222  CG  TRP C   2    17698  16709  17138   1174   -483    357       C
ATOM   1223  CD1 TRP C   2      34.640  36.518  42.371  1.00138.37           C
ANISOU 1223  CD1 TRP C   2    18037  17091  17447   1109   -543    300       C
ATOM   1224  CD2 TRP C   2      35.137  34.741  43.639  1.00143.96           C
ANISOU 1224  CD2 TRP C   2    18701  17808  18189   1229   -507    428       C
ATOM   1225  NE1 TRP C   2      35.932  36.667  42.811  1.00141.56           N
ANISOU 1225  NE1 TRP C   2    18394  17562  17829   1118   -606    328       N
ATOM   1226  CE2 TRP C   2      36.263  35.589  43.590  1.00144.00           C
ANISOU 1226  CE2 TRP C   2    18675  17882  18157   1191   -586    407       C
ATOM   1227  CE3 TRP C   2      35.214  33.557  44.381  1.00146.66           C
ANISOU 1227  CE3 TRP C   2    19019  18143  18561   1308   -469    511       C
ATOM   1228  CZ2 TRP C   2      37.450  35.291  44.253  1.00145.75           C
ANISOU 1228  CZ2 TRP C   2    18843  18169  18367   1226   -631    467       C
ATOM   1229  CZ3 TRP C   2      36.393  33.264  45.039  1.00147.01           C
ANISOU 1229  CZ3 TRP C   2    19010  18254  18595   1346   -511    573       C
ATOM   1230  CH2 TRP C   2      37.496  34.127  44.971  1.00147.34           C
ANISOU 1230  CH2 TRP C   2    19020  18366  18595   1304   -592    551       C
ATOM   1231  H   TRP C   2      31.191  36.210  43.950  1.00132.35           H
ATOM   1232  HA  TRP C   2      32.207  36.569  41.677  1.00133.75           H
ATOM   1233  HB2 TRP C   2      32.412  34.491  43.479  1.00145.74           H
ATOM   1234  HB3 TRP C   2      32.813  34.091  41.994  1.00145.74           H
ATOM   1235  HD1 TRP C   2      34.191  37.121  41.823  1.00166.04           H
ATOM   1236  HE1 TRP C   2      36.450  37.329  42.627  1.00169.87           H
ATOM   1237  HE3 TRP C   2      34.487  32.979  44.430  1.00175.99           H
ATOM   1238  HZ2 TRP C   2      38.184  35.861  44.210  1.00174.91           H
ATOM   1239  HZ3 TRP C   2      36.456  32.480  45.536  1.00176.42           H
ATOM   1240  HH2 TRP C   2      38.277  33.903  45.423  1.00176.80           H
ATOM   1241  N   GLU C   3      30.088  34.145  41.460  1.00 99.43           N
ANISOU 1241  N   GLU C   3    13220  11897  12663   1161   -264    305       N
ATOM   1242  CA  GLU C   3      29.303  33.373  40.506  1.00 96.52           C
ANISOU 1242  CA  GLU C   3    12843  11457  12374   1147   -185    281       C
ATOM   1243  C   GLU C   3      28.142  34.186  39.946  1.00 93.66           C
ANISOU 1243  C   GLU C   3    12529  11072  11984   1090   -176    229       C
ATOM   1244  O   GLU C   3      27.736  33.969  38.799  1.00 90.93           O
ANISOU 1244  O   GLU C   3    12168  10691  11691   1047   -133    183       O
ATOM   1245  CB  GLU C   3      28.799  32.089  41.164  1.00 96.10           C
ANISOU 1245  CB  GLU C   3    12789  11353  12370   1219   -122    346       C
ATOM   1246  CG  GLU C   3      29.903  31.073  41.456  1.00 95.45           C
ANISOU 1246  CG  GLU C   3    12645  11280  12343   1275   -109    399       C
ATOM   1247  CD  GLU C   3      30.561  30.544  40.190  1.00 91.49           C
ANISOU 1247  CD  GLU C   3    12083  10754  11926   1245    -73    356       C
ATOM   1248  OE1 GLU C   3      29.922  30.591  39.115  1.00 88.79           O
ANISOU 1248  OE1 GLU C   3    11748  10372  11616   1193    -37    292       O
ATOM   1249  OE2 GLU C   3      31.721  30.092  40.275  1.00 89.46           O
ANISOU 1249  OE2 GLU C   3    11771  10522  11700   1275    -82    387       O
ATOM   1250  H   GLU C   3      30.000  33.903  42.281  1.00119.32           H
ATOM   1251  HA  GLU C   3      29.869  33.121  39.761  1.00115.83           H
ATOM   1252  HB2 GLU C   3      28.375  32.315  42.007  1.00115.32           H
ATOM   1253  HB3 GLU C   3      28.157  31.667  40.572  1.00115.32           H
ATOM   1254  HG2 GLU C   3      30.588  31.497  41.996  1.00114.54           H
ATOM   1255  HG3 GLU C   3      29.522  30.320  41.934  1.00114.54           H
ATOM   1256  N   ALA C   4      27.601  35.126  40.725  1.00 92.69           N
ANISOU 1256  N   ALA C   4    12466  10972  11780   1087   -215    236       N
ATOM   1257  CA  ALA C   4      26.561  35.999  40.189  1.00 92.49           C
ANISOU 1257  CA  ALA C   4    12484  10929  11729   1031   -207    192       C
ATOM   1258  C   ALA C   4      27.131  36.947  39.139  1.00 88.77           C
ANISOU 1258  C   ALA C   4    11986  10492  11252    959   -243    128       C
ATOM   1259  O   ALA C   4      26.458  37.270  38.155  1.00 86.74           O
ANISOU 1259  O   ALA C   4    11731  10214  11013    907   -216     87       O
ATOM   1260  CB  ALA C   4      25.896  36.786  41.316  1.00 91.75           C
ANISOU 1260  CB  ALA C   4    12460  10849  11551   1049   -235    217       C
ATOM   1261  H   ALA C   4      27.814  35.274  41.545  1.00111.23           H
ATOM   1262  HA  ALA C   4      25.881  35.450  39.768  1.00110.99           H
ATOM   1263  HB1 ALA C   4      25.210  37.358  40.939  1.00110.10           H
ATOM   1264  HB2 ALA C   4      25.499  36.163  41.945  1.00110.10           H
ATOM   1265  HB3 ALA C   4      26.567  37.325  41.763  1.00110.10           H
ATOM   1266  N   ILE C   5      28.365  37.412  39.338  1.00 89.39           N
ANISOU 1266  N   ILE C   5    12035  10624  11304    955   -304    123       N
ATOM   1267  CA  ILE C   5      29.013  38.242  38.329  1.00 89.94           C
ANISOU 1267  CA  ILE C   5    12071  10726  11377    890   -336     68       C
ATOM   1268  C   ILE C   5      29.176  37.452  37.039  1.00 85.08           C
ANISOU 1268  C   ILE C   5    11400  10084  10842    870   -285     40       C
ATOM   1269  O   ILE C   5      28.821  37.919  35.953  1.00 82.89           O
ANISOU 1269  O   ILE C   5    11113   9804  10577    813   -271     -7       O
ATOM   1270  CB  ILE C   5      30.367  38.761  38.844  1.00 91.86           C
ANISOU 1270  CB  ILE C   5    12288  11031  11584    894   -410     75       C
ATOM   1271  CG1 ILE C   5      30.170  39.811  39.938  1.00 96.61           C
ANISOU 1271  CG1 ILE C   5    12947  11663  12098    894   -465     81       C
ATOM   1272  CG2 ILE C   5      31.177  39.345  37.703  1.00 86.19           C
ANISOU 1272  CG2 ILE C   5    11518  10339  10890    837   -434     27       C
ATOM   1273  CD1 ILE C   5      31.462  40.176  40.686  1.00101.73           C
ANISOU 1273  CD1 ILE C   5    13572  12375  12705    906   -540     95       C
ATOM   1274  H   ILE C   5      28.840  37.264  40.040  1.00107.27           H
ATOM   1275  HA  ILE C   5      28.450  39.011  38.148  1.00107.93           H
ATOM   1276  HB  ILE C   5      30.849  38.009  39.223  1.00110.23           H
ATOM   1277 HG12 ILE C   5      29.824  40.621  39.533  1.00115.93           H
ATOM   1278 HG13 ILE C   5      29.538  39.468  40.588  1.00115.93           H
ATOM   1279 HG21 ILE C   5      31.882  39.901  38.069  1.00103.42           H
ATOM   1280 HG22 ILE C   5      31.562  38.620  37.185  1.00103.42           H
ATOM   1281 HG23 ILE C   5      30.592  39.878  37.142  1.00103.42           H
ATOM   1282 HD11 ILE C   5      31.233  40.659  41.495  1.00122.07           H
ATOM   1283 HD12 ILE C   5      31.938  39.361  40.911  1.00122.07           H
ATOM   1284 HD13 ILE C   5      32.013  40.733  40.113  1.00122.07           H
ATOM   1285  N   GLU C   6      29.701  36.233  37.142  1.00 84.63           N
ANISOU 1285  N   GLU C   6    11306  10010  10841    917   -254     71       N
ATOM   1286  CA  GLU C   6      29.887  35.415  35.951  1.00 86.79           C
ANISOU 1286  CA  GLU C   6    11528  10255  11192    900   -200     40       C
ATOM   1287  C   GLU C   6      28.564  35.102  35.265  1.00 84.43           C
ANISOU 1287  C   GLU C   6    11253   9905  10921    873   -137     12       C
ATOM   1288  O   GLU C   6      28.527  34.963  34.040  1.00 82.82           O
ANISOU 1288  O   GLU C   6    11017   9694  10756    828   -106    -37       O
ATOM   1289  CB  GLU C   6      30.626  34.135  36.316  1.00 88.28           C
ANISOU 1289  CB  GLU C   6    11676  10426  11439    962   -170     84       C
ATOM   1290  CG  GLU C   6      32.061  34.380  36.753  1.00 91.20           C
ANISOU 1290  CG  GLU C   6    12007  10853  11792    981   -230    110       C
ATOM   1291  CD  GLU C   6      32.709  33.123  37.259  1.00 92.11           C
ANISOU 1291  CD  GLU C   6    12082  10951  11963   1050   -198    168       C
ATOM   1292  OE1 GLU C   6      31.957  32.259  37.746  1.00 93.56           O
ANISOU 1292  OE1 GLU C   6    12287  11086  12175   1094   -146    203       O
ATOM   1293  OE2 GLU C   6      33.947  32.991  37.168  1.00 92.42           O
ANISOU 1293  OE2 GLU C   6    12068  11025  12022   1061   -222    183       O
ATOM   1294  H   GLU C   6      29.952  35.863  37.877  1.00101.56           H
ATOM   1295  HA  GLU C   6      30.431  35.905  35.315  1.00104.14           H
ATOM   1296  HB2 GLU C   6      30.161  33.701  37.048  1.00105.93           H
ATOM   1297  HB3 GLU C   6      30.645  33.550  35.542  1.00105.93           H
ATOM   1298  HG2 GLU C   6      32.575  34.705  35.997  1.00109.44           H
ATOM   1299  HG3 GLU C   6      32.071  35.037  37.468  1.00109.44           H
ATOM   1300  N   LYS C   7      27.468  35.015  36.020  1.00 85.67           N
ANISOU 1300  N   LYS C   7    11464  10031  11056    897   -119     43       N
ATOM   1301  CA  LYS C   7      26.167  34.788  35.398  1.00 86.58           C
ANISOU 1301  CA  LYS C   7    11600  10100  11194    868    -64     20       C
ATOM   1302  C   LYS C   7      25.698  36.020  34.631  1.00 84.50           C
ANISOU 1302  C   LYS C   7    11351   9866  10889    797    -87    -25       C
ATOM   1303  O   LYS C   7      25.112  35.897  33.550  1.00 86.83           O
ANISOU 1303  O   LYS C   7    11630  10147  11213    750    -49    -64       O
ATOM   1304  CB  LYS C   7      25.144  34.384  36.461  1.00 91.86           C
ANISOU 1304  CB  LYS C   7    12321  10729  11852    917    -38     74       C
ATOM   1305  CG  LYS C   7      23.738  34.082  35.932  1.00 97.04           C
ANISOU 1305  CG  LYS C   7    12999  11335  12535    891     20     60       C
ATOM   1306  CD  LYS C   7      22.917  33.352  36.996  1.00101.45           C
ANISOU 1306  CD  LYS C   7    13595  11846  13106    953     55    122       C
ATOM   1307  CE  LYS C   7      21.419  33.618  36.879  1.00106.38           C
ANISOU 1307  CE  LYS C   7    14262  12438  13718    928     86    124       C
ATOM   1308  NZ  LYS C   7      20.662  32.975  38.003  1.00110.57           N
ANISOU 1308  NZ  LYS C   7    14829  12925  14256    994    117    192       N
ATOM   1309  H   LYS C   7      27.452  35.082  36.877  1.00102.81           H
ATOM   1310  HA  LYS C   7      26.242  34.057  34.765  1.00103.89           H
ATOM   1311  HB2 LYS C   7      25.464  33.584  36.906  1.00110.23           H
ATOM   1312  HB3 LYS C   7      25.064  35.110  37.100  1.00110.23           H
ATOM   1313  HG2 LYS C   7      23.288  34.912  35.709  1.00116.44           H
ATOM   1314  HG3 LYS C   7      23.800  33.517  35.146  1.00116.44           H
ATOM   1315  HD2 LYS C   7      23.059  32.397  36.903  1.00121.74           H
ATOM   1316  HD3 LYS C   7      23.205  33.647  37.874  1.00121.74           H
ATOM   1317  HE2 LYS C   7      21.259  34.575  36.910  1.00127.65           H
ATOM   1318  HE3 LYS C   7      21.092  33.254  36.042  1.00127.65           H
ATOM   1319  HZ1 LYS C   7      20.790  32.095  37.992  1.00132.68           H
ATOM   1320  HZ2 LYS C   7      20.942  33.298  38.784  1.00132.68           H
ATOM   1321  HZ3 LYS C   7      19.791  33.141  37.918  1.00132.68           H
ATOM   1322  N   LYS C   8      25.953  37.217  35.166  1.00 84.64           N
ANISOU 1322  N   LYS C   8    11395   9926  10839    786   -147    -20       N
ATOM   1323  CA  LYS C   8      25.623  38.438  34.433  1.00 83.90           C
ANISOU 1323  CA  LYS C   8    11306   9859  10711    721   -168    -58       C
ATOM   1324  C   LYS C   8      26.443  38.547  33.153  1.00 77.51           C
ANISOU 1324  C   LYS C   8    10435   9082   9934    674   -172   -106       C
ATOM   1325  O   LYS C   8      25.927  38.968  32.111  1.00 75.22           O
ANISOU 1325  O   LYS C   8    10131   8800   9648    619   -154   -140       O
ATOM   1326  CB  LYS C   8      25.855  39.668  35.315  1.00 84.97           C
ANISOU 1326  CB  LYS C   8    11481  10029  10776    721   -230    -45       C
ATOM   1327  CG  LYS C   8      24.693  40.057  36.221  1.00 90.71           C
ANISOU 1327  CG  LYS C   8    12277  10730  11457    740   -221    -14       C
ATOM   1328  CD  LYS C   8      25.079  41.235  37.128  1.00 96.45           C
ANISOU 1328  CD  LYS C   8    13041  11491  12113    741   -283    -10       C
ATOM   1329  CE  LYS C   8      23.860  41.983  37.661  1.00107.37           C
ANISOU 1329  CE  LYS C   8    14492  12852  13451    738   -270      5       C
ATOM   1330  NZ  LYS C   8      23.127  42.722  36.596  1.00106.53           N
ANISOU 1330  NZ  LYS C   8    14380  12741  13355    676   -246    -23       N
ATOM   1331  H   LYS C   8      26.310  37.346  35.938  1.00101.57           H
ATOM   1332  HA  LYS C   8      24.683  38.410  34.196  1.00100.68           H
ATOM   1333  HB2 LYS C   8      26.620  39.494  35.886  1.00101.97           H
ATOM   1334  HB3 LYS C   8      26.037  40.426  34.738  1.00101.97           H
ATOM   1335  HG2 LYS C   8      23.935  40.322  35.678  1.00108.85           H
ATOM   1336  HG3 LYS C   8      24.453  39.303  36.781  1.00108.85           H
ATOM   1337  HD2 LYS C   8      25.582  40.900  37.887  1.00115.74           H
ATOM   1338  HD3 LYS C   8      25.619  41.862  36.623  1.00115.74           H
ATOM   1339  HE2 LYS C   8      23.248  41.346  38.061  1.00128.84           H
ATOM   1340  HE3 LYS C   8      24.150  42.627  38.327  1.00128.84           H
ATOM   1341  HZ1 LYS C   8      22.859  42.156  35.963  1.00127.83           H
ATOM   1342  HZ2 LYS C   8      22.414  43.127  36.941  1.00127.83           H
ATOM   1343  HZ3 LYS C   8      23.659  43.334  36.229  1.00127.83           H
ATOM   1344  N   ILE C   9      27.721  38.168  33.213  1.00 75.04           N
ANISOU 1344  N   ILE C   9    10079   8789   9642    696   -195   -104       N
ATOM   1345  CA  ILE C   9      28.593  38.255  32.045  1.00 78.52           C
ANISOU 1345  CA  ILE C   9    10459   9261  10113    658   -199   -145       C
ATOM   1346  C   ILE C   9      28.143  37.276  30.968  1.00 80.68           C
ANISOU 1346  C   ILE C   9    10704   9505  10445    641   -130   -177       C
ATOM   1347  O   ILE C   9      28.101  37.614  29.778  1.00 75.19           O
ANISOU 1347  O   ILE C   9     9978   8833   9757    587   -119   -221       O
ATOM   1348  CB  ILE C   9      30.056  38.015  32.469  1.00 77.91           C
ANISOU 1348  CB  ILE C   9    10344   9211  10047    693   -237   -126       C
ATOM   1349  CG1 ILE C   9      30.515  39.132  33.418  1.00 77.92           C
ANISOU 1349  CG1 ILE C   9    10370   9252   9985    695   -312   -106       C
ATOM   1350  CG2 ILE C   9      30.973  37.913  31.271  1.00 80.04           C
ANISOU 1350  CG2 ILE C   9    10547   9507  10357    662   -231   -163       C
ATOM   1351  CD1 ILE C   9      31.947  39.007  33.927  1.00 77.13           C
ANISOU 1351  CD1 ILE C   9    10232   9187   9888    726   -359    -83       C
ATOM   1352  H   ILE C   9      28.106  37.857  33.916  1.00 90.04           H
ATOM   1353  HA  ILE C   9      28.530  39.148  31.671  1.00 94.22           H
ATOM   1354  HB  ILE C   9      30.099  37.166  32.937  1.00 93.49           H
ATOM   1355 HG12 ILE C   9      30.447  39.978  32.950  1.00 93.51           H
ATOM   1356 HG13 ILE C   9      29.931  39.134  34.193  1.00 93.51           H
ATOM   1357 HG21 ILE C   9      31.893  37.890  31.578  1.00 96.05           H
ATOM   1358 HG22 ILE C   9      30.767  37.101  30.783  1.00 96.05           H
ATOM   1359 HG23 ILE C   9      30.835  38.686  30.701  1.00 96.05           H
ATOM   1360 HD11 ILE C   9      32.063  39.595  34.690  1.00 92.56           H
ATOM   1361 HD12 ILE C   9      32.110  38.088  34.190  1.00 92.56           H
ATOM   1362 HD13 ILE C   9      32.557  39.262  33.218  1.00 92.56           H
ATOM   1363  N   ALA C  10      27.799  36.049  31.368  1.00 82.88           N
ANISOU 1363  N   ALA C  10    10991   9732  10766    685    -82   -156       N
ATOM   1364  CA  ALA C  10      27.287  35.067  30.418  1.00 83.92           C
ANISOU 1364  CA  ALA C  10    11101   9828  10957    667    -13   -191       C
ATOM   1365  C   ALA C  10      26.060  35.600  29.689  1.00 79.51           C
ANISOU 1365  C   ALA C  10    10561   9272  10375    608      5   -221       C
ATOM   1366  O   ALA C  10      25.896  35.379  28.481  1.00 80.48           O
ANISOU 1366  O   ALA C  10    10652   9405  10523    562     38   -270       O
ATOM   1367  CB  ALA C  10      26.964  33.765  31.155  1.00 83.95           C
ANISOU 1367  CB  ALA C  10    11118   9769  11009    726     35   -155       C
ATOM   1368  H   ALA C  10      27.854  35.764  32.177  1.00 99.45           H
ATOM   1369  HA  ALA C  10      27.966  34.877  29.752  1.00100.71           H
ATOM   1370  HB1 ALA C  10      26.624  33.118  30.518  1.00100.74           H
ATOM   1371  HB2 ALA C  10      27.773  33.428  31.570  1.00100.74           H
ATOM   1372  HB3 ALA C  10      26.294  33.945  31.834  1.00100.74           H
ATOM   1373  N   ALA C  11      25.198  36.324  30.406  1.00 74.82           N
ANISOU 1373  N   ALA C  11    10020   8675   9732    610    -15   -190       N
ATOM   1374  CA  ALA C  11      24.020  36.914  29.782  1.00 77.72           C
ANISOU 1374  CA  ALA C  11    10404   9049  10076    557      1   -207       C
ATOM   1375  C   ALA C  11      24.391  38.041  28.814  1.00 75.59           C
ANISOU 1375  C   ALA C  11    10102   8840   9777    497    -31   -241       C
ATOM   1376  O   ALA C  11      23.776  38.169  27.751  1.00 74.93           O
ANISOU 1376  O   ALA C  11     9999   8774   9696    444     -5   -272       O
ATOM   1377  CB  ALA C  11      23.062  37.409  30.867  1.00 77.57           C
ANISOU 1377  CB  ALA C  11    10449   9008  10017    581    -10   -159       C
ATOM   1378  H   ALA C  11      25.273  36.485  31.247  1.00 89.78           H
ATOM   1379  HA  ALA C  11      23.564  36.234  29.262  1.00 93.26           H
ATOM   1380  HB1 ALA C  11      22.281  37.800  30.445  1.00 93.09           H
ATOM   1381  HB2 ALA C  11      22.797  36.657  31.421  1.00 93.09           H
ATOM   1382  HB3 ALA C  11      23.514  38.075  31.409  1.00 93.09           H
ATOM   1383  N   ASN C  12      25.390  38.866  29.151  1.00 72.48           N
ANISOU 1383  N   ASN C  12     9701   8484   9355    503    -87   -233       N
ATOM   1384  CA  ASN C  12      25.815  39.914  28.220  1.00 69.48           C
ANISOU 1384  CA  ASN C  12     9284   8159   8954    449   -114   -262       C
ATOM   1385  C   ASN C  12      26.347  39.307  26.927  1.00 70.60           C
ANISOU 1385  C   ASN C  12     9364   8323   9136    421    -85   -308       C
ATOM   1386  O   ASN C  12      26.113  39.841  25.837  1.00 66.06           O
ANISOU 1386  O   ASN C  12     8759   7788   8552    367    -77   -336       O
ATOM   1387  CB  ASN C  12      26.890  40.799  28.854  1.00 59.58           C
ANISOU 1387  CB  ASN C  12     8029   6937   7673    463   -179   -247       C
ATOM   1388  CG  ASN C  12      26.920  42.215  28.275  1.00 60.88           C
ANISOU 1388  CG  ASN C  12     8180   7147   7806    410   -210   -259       C
ATOM   1389  OD1 ASN C  12      27.362  42.485  27.092  1.00 52.96           O
ANISOU 1389  OD1 ASN C  12     7121   6185   6817    368   -207   -289       O
ATOM   1390  ND2 ASN C  12      26.439  43.160  29.114  1.00 52.61           N
ANISOU 1390  ND2 ASN C  12     7181   6092   6715    412   -237   -234       N
ATOM   1391  H   ASN C  12      25.826  38.841  29.892  1.00 86.98           H
ATOM   1392  HA  ASN C  12      25.048  40.472  28.018  1.00 83.37           H
ATOM   1393  HB2 ASN C  12      26.719  40.870  29.806  1.00 71.50           H
ATOM   1394  HB3 ASN C  12      27.759  40.396  28.702  1.00 71.50           H
ATOM   1395 HD21 ASN C  12      26.419  43.983  28.868  1.00 63.13           H
ATOM   1396 HD22 ASN C  12      26.153  42.937  29.894  1.00 63.13           H
ATOM   1397  N   GLU C  13      27.031  38.165  27.032  1.00 74.85           N
ANISOU 1397  N   GLU C  13     9883   8836   9721    458    -63   -314       N
ATOM   1398  CA  GLU C  13      27.666  37.552  25.868  1.00 80.65           C
ANISOU 1398  CA  GLU C  13    10560   9588  10496    437    -33   -360       C
ATOM   1399  C   GLU C  13      26.625  37.004  24.897  1.00 77.43           C
ANISOU 1399  C   GLU C  13    10146   9170  10103    396     25   -399       C
ATOM   1400  O   GLU C  13      26.712  37.229  23.687  1.00 74.85           O
ANISOU 1400  O   GLU C  13     9779   8888   9773    347     37   -441       O
ATOM   1401  CB  GLU C  13      28.630  36.451  26.328  1.00 84.60           C
ANISOU 1401  CB  GLU C  13    11043  10056  11046    493    -19   -350       C
ATOM   1402  CG  GLU C  13      29.890  36.964  27.039  1.00 89.85           C
ANISOU 1402  CG  GLU C  13    11695  10747  11697    526    -79   -317       C
ATOM   1403  CD  GLU C  13      30.760  35.831  27.572  1.00101.26           C
ANISOU 1403  CD  GLU C  13    13121  12160  13192    586    -61   -295       C
ATOM   1404  OE1 GLU C  13      30.226  34.720  27.800  1.00114.32           O
ANISOU 1404  OE1 GLU C  13    14790  13759  14887    614     -7   -290       O
ATOM   1405  OE2 GLU C  13      31.977  36.047  27.752  1.00 98.73           O
ANISOU 1405  OE2 GLU C  13    12767  11869  12875    604    -98   -278       O
ATOM   1406  H   GLU C  13      27.142  37.727  27.764  1.00 89.82           H
ATOM   1407  HA  GLU C  13      28.181  38.223  25.394  1.00 96.78           H
ATOM   1408  HB2 GLU C  13      28.162  35.869  26.946  1.00101.52           H
ATOM   1409  HB3 GLU C  13      28.918  35.948  25.550  1.00101.52           H
ATOM   1410  HG2 GLU C  13      30.420  37.481  26.412  1.00107.82           H
ATOM   1411  HG3 GLU C  13      29.626  37.520  27.789  1.00107.82           H
ATOM   1412  N   SER C  14      25.628  36.291  25.413  1.00 78.55           N
ANISOU 1412  N   SER C  14    10326   9257  10261    414     60   -385       N
ATOM   1413  CA  SER C  14      24.598  35.739  24.547  1.00 81.56           C
ANISOU 1413  CA  SER C  14    10702   9629  10659    372    113   -422       C
ATOM   1414  C   SER C  14      23.770  36.855  23.925  1.00 79.98           C
ANISOU 1414  C   SER C  14    10502   9479  10406    313     97   -425       C
ATOM   1415  O   SER C  14      23.434  36.794  22.735  1.00 76.41           O
ANISOU 1415  O   SER C  14    10017   9063   9953    259    123   -468       O
ATOM   1416  CB  SER C  14      23.739  34.751  25.347  1.00 83.61           C
ANISOU 1416  CB  SER C  14    11001   9814  10952    408    153   -398       C
ATOM   1417  OG  SER C  14      23.052  35.393  26.422  1.00 91.74           O
ANISOU 1417  OG  SER C  14    12084  10830  11944    432    125   -342       O
ATOM   1418  H   SER C  14      25.527  36.116  26.249  1.00 94.26           H
ATOM   1419  HA  SER C  14      24.995  35.237  23.817  1.00 97.87           H
ATOM   1420  HB2 SER C  14      23.084  34.355  24.752  1.00100.33           H
ATOM   1421  HB3 SER C  14      24.315  34.062  25.713  1.00100.33           H
ATOM   1422  HG  SER C  14      22.525  35.974  26.120  1.00110.09           H
ATOM   1423  N   LYS C  15      23.500  37.913  24.697  1.00 76.64           N
ANISOU 1423  N   LYS C  15    10115   9065   9941    322     55   -378       N
ATOM   1424  CA  LYS C  15      22.779  39.073  24.188  1.00 75.15           C
ANISOU 1424  CA  LYS C  15     9925   8922   9706    271     41   -371       C
ATOM   1425  C   LYS C  15      23.572  39.765  23.087  1.00 73.09           C
ANISOU 1425  C   LYS C  15     9607   8731   9432    229     22   -401       C
ATOM   1426  O   LYS C  15      22.994  40.189  22.082  1.00 75.27           O
ANISOU 1426  O   LYS C  15     9856   9054   9690    175     36   -417       O
ATOM   1427  CB  LYS C  15      22.462  40.048  25.332  1.00 78.66           C
ANISOU 1427  CB  LYS C  15    10421   9353  10113    296      4   -316       C
ATOM   1428  CG  LYS C  15      21.657  41.314  24.929  1.00 83.37           C
ANISOU 1428  CG  LYS C  15    11020   9988  10668    249     -5   -298       C
ATOM   1429  CD  LYS C  15      21.292  42.096  26.215  1.00 87.43           C
ANISOU 1429  CD  LYS C  15    11595  10472  11151    282    -32   -248       C
ATOM   1430  CE  LYS C  15      20.652  43.444  25.927  1.00 89.33           C
ANISOU 1430  CE  LYS C  15    11839  10746  11358    242    -41   -225       C
ATOM   1431  NZ  LYS C  15      20.320  44.208  27.174  1.00 91.72           N
ANISOU 1431  NZ  LYS C  15    12203  11016  11630    274    -62   -182       N
ATOM   1432  H   LYS C  15      23.727  37.981  25.524  1.00 91.97           H
ATOM   1433  HA  LYS C  15      21.931  38.783  23.815  1.00 90.18           H
ATOM   1434  HB2 LYS C  15      21.942  39.576  26.000  1.00 94.39           H
ATOM   1435  HB3 LYS C  15      23.300  40.350  25.716  1.00 94.39           H
ATOM   1436  HG2 LYS C  15      22.194  41.881  24.355  1.00100.04           H
ATOM   1437  HG3 LYS C  15      20.841  41.057  24.472  1.00100.04           H
ATOM   1438  HD2 LYS C  15      20.663  41.572  26.736  1.00104.91           H
ATOM   1439  HD3 LYS C  15      22.099  42.253  26.730  1.00104.91           H
ATOM   1440  HE2 LYS C  15      21.267  43.980  25.402  1.00107.20           H
ATOM   1441  HE3 LYS C  15      19.829  43.304  25.433  1.00107.20           H
ATOM   1442  HZ1 LYS C  15      21.061  44.357  27.645  1.00110.06           H
ATOM   1443  HZ2 LYS C  15      19.949  44.988  26.963  1.00110.06           H
ATOM   1444  HZ3 LYS C  15      19.750  43.742  27.674  1.00110.06           H
ATOM   1445  N   ASP C  16      24.897  39.862  23.237  1.00 70.97           N
ANISOU 1445  N   ASP C  16     9316   8476   9174    253     -9   -407       N
ATOM   1446  CA  ASP C  16      25.682  40.496  22.188  1.00 71.41           C
ANISOU 1446  CA  ASP C  16     9315   8598   9222    217    -25   -432       C
ATOM   1447  C   ASP C  16      25.761  39.594  20.962  1.00 75.04           C
ANISOU 1447  C   ASP C  16     9728   9077   9706    188     22   -487       C
ATOM   1448  O   ASP C  16      25.943  40.082  19.843  1.00 65.39           O
ANISOU 1448  O   ASP C  16     8458   7919   8468    144     23   -511       O
ATOM   1449  CB  ASP C  16      27.113  40.804  22.629  1.00 69.33           C
ANISOU 1449  CB  ASP C  16     9033   8343   8967    249    -70   -422       C
ATOM   1450  CG  ASP C  16      27.220  41.780  23.808  1.00 63.32           C
ANISOU 1450  CG  ASP C  16     8313   7570   8177    272   -122   -376       C
ATOM   1451  OD1 ASP C  16      26.346  42.657  23.989  1.00 54.24           O
ANISOU 1451  OD1 ASP C  16     7190   6424   6994    250   -130   -355       O
ATOM   1452  OD2 ASP C  16      28.246  41.679  24.517  1.00 59.23           O
ANISOU 1452  OD2 ASP C  16     7794   7041   7668    311   -156   -364       O
ATOM   1453  H   ASP C  16      25.346  39.578  23.914  1.00 85.17           H
ATOM   1454  HA  ASP C  16      25.243  41.336  21.984  1.00 85.70           H
ATOM   1455  HB2 ASP C  16      27.539  39.974  22.896  1.00 83.20           H
ATOM   1456  HB3 ASP C  16      27.589  41.196  21.880  1.00 83.20           H
ATOM   1457  N   GLN C  17      25.691  38.269  21.168  1.00 78.54           N
ANISOU 1457  N   GLN C  17    10183   9467  10190    215     62   -508       N
ATOM   1458  CA  GLN C  17      25.765  37.325  20.051  1.00 82.22           C
ANISOU 1458  CA  GLN C  17    10611   9945  10685    188    112   -569       C
ATOM   1459  C   GLN C  17      24.518  37.412  19.184  1.00 74.99           C
ANISOU 1459  C   GLN C  17     9690   9060   9744    128    140   -592       C
ATOM   1460  O   GLN C  17      24.605  37.423  17.951  1.00 74.57           O
ANISOU 1460  O   GLN C  17     9590   9064   9678     81    159   -637       O
ATOM   1461  CB  GLN C  17      25.935  35.894  20.567  1.00 84.03           C
ANISOU 1461  CB  GLN C  17    10857  10099  10973    233    153   -582       C
ATOM   1462  CG  GLN C  17      27.342  35.516  20.978  1.00 93.09           C
ANISOU 1462  CG  GLN C  17    11986  11229  12155    285    141   -575       C
ATOM   1463  CD  GLN C  17      27.401  34.159  21.687  1.00105.20           C
ANISOU 1463  CD  GLN C  17    13540  12682  13750    337    183   -570       C
ATOM   1464  OE1 GLN C  17      26.411  33.422  21.737  1.00109.75           O
ANISOU 1464  OE1 GLN C  17    14140  13214  14348    330    226   -584       O
ATOM   1465  NE2 GLN C  17      28.564  33.834  22.245  1.00109.01           N
ANISOU 1465  NE2 GLN C  17    14009  13146  14263    390    171   -547       N
ATOM   1466  H   GLN C  17      25.602  37.897  21.939  1.00 94.24           H
ATOM   1467  HA  GLN C  17      26.541  37.548  19.514  1.00 98.67           H
ATOM   1468  HB2 GLN C  17      25.366  35.780  21.344  1.00100.84           H
ATOM   1469  HB3 GLN C  17      25.664  35.282  19.865  1.00100.84           H
ATOM   1470  HG2 GLN C  17      27.901  35.466  20.187  1.00111.71           H
ATOM   1471  HG3 GLN C  17      27.687  36.188  21.586  1.00111.71           H
ATOM   1472 HE21 GLN C  17      29.231  34.374  22.195  1.00130.81           H
ATOM   1473 HE22 GLN C  17      28.649  33.083  22.655  1.00130.81           H
ATOM   1474  N   ALA C  18      23.350  37.452  19.824  1.00 73.79           N
ANISOU 1474  N   ALA C  18     9582   8873   9581    129    145   -560       N
ATOM   1475  CA  ALA C  18      22.096  37.684  19.122  1.00 74.79           C
ANISOU 1475  CA  ALA C  18     9704   9033   9680     72    166   -567       C
ATOM   1476  C   ALA C  18      22.144  38.966  18.306  1.00 74.29           C
ANISOU 1476  C   ALA C  18     9603   9058   9568     26    138   -557       C
ATOM   1477  O   ALA C  18      21.613  39.021  17.191  1.00 74.60           O
ANISOU 1477  O   ALA C  18     9604   9155   9584    -31    159   -585       O
ATOM   1478  CB  ALA C  18      20.952  37.736  20.133  1.00 71.66           C
ANISOU 1478  CB  ALA C  18     9364   8584   9280     90    167   -517       C
ATOM   1479  H   ALA C  18      23.257  37.348  20.673  1.00 88.55           H
ATOM   1480  HA  ALA C  18      21.935  36.949  18.509  1.00 89.75           H
ATOM   1481  HB1 ALA C  18      20.120  37.890  19.660  1.00 85.99           H
ATOM   1482  HB2 ALA C  18      20.912  36.892  20.608  1.00 85.99           H
ATOM   1483  HB3 ALA C  18      21.116  38.460  20.758  1.00 85.99           H
ATOM   1484  N   ILE C  19      22.771  40.010  18.843  1.00 71.06           N
ANISOU 1484  N   ILE C  19     9198   8660   9141     48     92   -516       N
ATOM   1485  CA  ILE C  19      22.885  41.262  18.107  1.00 70.71           C
ANISOU 1485  CA  ILE C  19     9114   8693   9059      9     68   -500       C
ATOM   1486  C   ILE C  19      23.815  41.087  16.913  1.00 71.01           C
ANISOU 1486  C   ILE C  19     9088   8792   9101    -15     76   -549       C
ATOM   1487  O   ILE C  19      23.572  41.641  15.834  1.00 63.43           O
ANISOU 1487  O   ILE C  19     8081   7908   8110    -65     82   -556       O
ATOM   1488  CB  ILE C  19      23.364  42.386  19.048  1.00 76.86           C
ANISOU 1488  CB  ILE C  19     9917   9460   9828     39     19   -449       C
ATOM   1489  CG1 ILE C  19      22.242  42.799  20.015  1.00 79.15           C
ANISOU 1489  CG1 ILE C  19    10266   9706  10101     51     16   -399       C
ATOM   1490  CG2 ILE C  19      23.865  43.579  18.250  1.00 72.10           C
ANISOU 1490  CG2 ILE C  19     9262   8932   9202      6     -5   -439       C
ATOM   1491  CD1 ILE C  19      22.741  43.327  21.356  1.00 86.94           C
ANISOU 1491  CD1 ILE C  19    11299  10647  11087    100    -25   -363       C
ATOM   1492  H   ILE C  19      23.134  40.018  19.623  1.00 85.27           H
ATOM   1493  HA  ILE C  19      22.010  41.509  17.769  1.00 84.85           H
ATOM   1494  HB  ILE C  19      24.104  42.046  19.574  1.00 92.24           H
ATOM   1495 HG12 ILE C  19      21.716  43.500  19.599  1.00 94.98           H
ATOM   1496 HG13 ILE C  19      21.684  42.026  20.191  1.00 94.98           H
ATOM   1497 HG21 ILE C  19      23.899  44.356  18.830  1.00 86.52           H
ATOM   1498 HG22 ILE C  19      24.752  43.382  17.909  1.00 86.52           H
ATOM   1499 HG23 ILE C  19      23.257  43.744  17.512  1.00 86.52           H
ATOM   1500 HD11 ILE C  19      21.989  43.409  21.963  1.00104.33           H
ATOM   1501 HD12 ILE C  19      23.392  42.705  21.718  1.00104.33           H
ATOM   1502 HD13 ILE C  19      23.153  44.194  21.221  1.00104.33           H
ATOM   1503  N   GLU C  20      24.893  40.318  17.091  1.00 72.54           N
ANISOU 1503  N   GLU C  20     9276   8956   9331     21     79   -578       N
ATOM   1504  CA  GLU C  20      25.808  40.008  15.994  1.00 77.67           C
ANISOU 1504  CA  GLU C  20     9867   9655   9987      5     94   -627       C
ATOM   1505  C   GLU C  20      25.080  39.320  14.840  1.00 76.73           C
ANISOU 1505  C   GLU C  20     9723   9573   9857    -46    143   -682       C
ATOM   1506  O   GLU C  20      25.318  39.628  13.665  1.00 71.84           O
ANISOU 1506  O   GLU C  20     9050   9034   9213    -86    151   -708       O
ATOM   1507  CB  GLU C  20      26.929  39.110  16.524  1.00 81.32           C
ANISOU 1507  CB  GLU C  20    10336  10064  10499     58     98   -644       C
ATOM   1508  CG  GLU C  20      28.353  39.569  16.244  1.00 88.89           C
ANISOU 1508  CG  GLU C  20    11250  11058  11465     74     70   -641       C
ATOM   1509  CD  GLU C  20      29.366  38.974  17.240  1.00 94.69           C
ANISOU 1509  CD  GLU C  20    12002  11730  12244    138     58   -626       C
ATOM   1510  OE1 GLU C  20      29.393  37.727  17.417  1.00 95.25           O
ANISOU 1510  OE1 GLU C  20    12088  11748  12356    163     99   -654       O
ATOM   1511  OE2 GLU C  20      30.110  39.770  17.865  1.00 93.41           O
ANISOU 1511  OE2 GLU C  20    11839  11573  12078    161      7   -585       O
ATOM   1512  H   GLU C  20      25.117  39.962  17.841  1.00 87.05           H
ATOM   1513  HA  GLU C  20      26.193  40.830  15.652  1.00 93.20           H
ATOM   1514  HB2 GLU C  20      26.834  39.047  17.488  1.00 97.59           H
ATOM   1515  HB3 GLU C  20      26.829  38.233  16.123  1.00 97.59           H
ATOM   1516  HG2 GLU C  20      28.608  39.289  15.351  1.00106.67           H
ATOM   1517  HG3 GLU C  20      28.395  40.536  16.313  1.00106.67           H
ATOM   1518  N   LYS C  21      24.195  38.378  15.165  1.00 76.26           N
ANISOU 1518  N   LYS C  21     9699   9459   9816    -46    176   -700       N
ATOM   1519  CA  LYS C  21      23.462  37.648  14.140  1.00 79.86           C
ANISOU 1519  CA  LYS C  21    10134   9945  10264    -98    222   -758       C
ATOM   1520  C   LYS C  21      22.532  38.571  13.365  1.00 76.11           C
ANISOU 1520  C   LYS C  21     9632   9554   9731   -159    214   -739       C
ATOM   1521  O   LYS C  21      22.449  38.485  12.134  1.00 74.29           O
ANISOU 1521  O   LYS C  21     9354   9401   9473   -209    234   -783       O
ATOM   1522  CB  LYS C  21      22.680  36.513  14.795  1.00 82.18           C
ANISOU 1522  CB  LYS C  21    10475  10153  10596    -83    257   -773       C
ATOM   1523  CG  LYS C  21      22.018  35.560  13.817  1.00 93.15           C
ANISOU 1523  CG  LYS C  21    11845  11558  11988   -135    308   -844       C
ATOM   1524  CD  LYS C  21      21.370  34.407  14.560  1.00 98.92           C
ANISOU 1524  CD  LYS C  21    12621  12192  12771   -114    343   -855       C
ATOM   1525  CE  LYS C  21      20.726  33.418  13.608  1.00106.71           C
ANISOU 1525  CE  LYS C  21    13589  13189  13768   -169    395   -934       C
ATOM   1526  NZ  LYS C  21      20.087  32.333  14.400  1.00113.40           N
ANISOU 1526  NZ  LYS C  21    14478  13933  14673   -146    430   -938       N
ATOM   1527  H   LYS C  21      24.002  38.144  15.969  1.00 91.51           H
ATOM   1528  HA  LYS C  21      24.087  37.264  13.506  1.00 95.83           H
ATOM   1529  HB2 LYS C  21      23.289  35.994  15.343  1.00 98.61           H
ATOM   1530  HB3 LYS C  21      21.981  36.897  15.347  1.00 98.61           H
ATOM   1531  HG2 LYS C  21      21.333  36.031  13.317  1.00111.78           H
ATOM   1532  HG3 LYS C  21      22.685  35.202  13.210  1.00111.78           H
ATOM   1533  HD2 LYS C  21      22.045  33.937  15.075  1.00118.70           H
ATOM   1534  HD3 LYS C  21      20.682  34.752  15.150  1.00118.70           H
ATOM   1535  HE2 LYS C  21      20.047  33.863  13.077  1.00128.06           H
ATOM   1536  HE3 LYS C  21      21.399  33.030  13.027  1.00128.06           H
ATOM   1537  HZ1 LYS C  21      19.704  31.743  13.856  1.00136.07           H
ATOM   1538  HZ2 LYS C  21      20.700  31.916  14.893  1.00136.07           H
ATOM   1539  HZ3 LYS C  21      19.467  32.675  14.939  1.00136.07           H
ATOM   1540  N   LYS C  22      21.830  39.466  14.070  1.00 72.83           N
ANISOU 1540  N   LYS C  22     9245   9130   9297   -153    186   -670       N
ATOM   1541  CA  LYS C  22      20.943  40.410  13.399  1.00 70.31           C
ANISOU 1541  CA  LYS C  22     8898   8890   8928   -206    180   -639       C
ATOM   1542  C   LYS C  22      21.724  41.351  12.490  1.00 71.80           C
ANISOU 1542  C   LYS C  22     9024   9169   9087   -227    160   -633       C
ATOM   1543  O   LYS C  22      21.246  41.730  11.415  1.00 69.28           O
ANISOU 1543  O   LYS C  22     8657   8939   8727   -280    171   -637       O
ATOM   1544  CB  LYS C  22      20.146  41.208  14.429  1.00 72.44           C
ANISOU 1544  CB  LYS C  22     9213   9120   9191   -188    157   -563       C
ATOM   1545  CG  LYS C  22      18.832  40.578  14.850  1.00 78.05           C
ANISOU 1545  CG  LYS C  22     9964   9785   9909   -197    183   -554       C
ATOM   1546  CD  LYS C  22      18.038  41.520  15.762  1.00 83.52           C
ANISOU 1546  CD  LYS C  22    10696  10450  10588   -181    164   -474       C
ATOM   1547  CE  LYS C  22      16.597  41.055  15.949  1.00 87.11           C
ANISOU 1547  CE  LYS C  22    11176  10878  11042   -201    191   -456       C
ATOM   1548  NZ  LYS C  22      16.100  41.293  17.326  1.00 95.67           N
ANISOU 1548  NZ  LYS C  22    12326  11882  12140   -153    182   -397       N
ATOM   1549  H   LYS C  22      21.851  39.543  14.927  1.00 87.40           H
ATOM   1550  HA  LYS C  22      20.315  39.912  12.853  1.00 84.38           H
ATOM   1551  HB2 LYS C  22      20.689  41.309  15.227  1.00 86.93           H
ATOM   1552  HB3 LYS C  22      19.943  42.079  14.053  1.00 86.93           H
ATOM   1553  HG2 LYS C  22      18.297  40.390  14.063  1.00 93.66           H
ATOM   1554  HG3 LYS C  22      19.009  39.756  15.335  1.00 93.66           H
ATOM   1555  HD2 LYS C  22      18.461  41.551  16.635  1.00100.22           H
ATOM   1556  HD3 LYS C  22      18.022  42.406  15.370  1.00100.22           H
ATOM   1557  HE2 LYS C  22      16.024  41.540  15.334  1.00104.53           H
ATOM   1558  HE3 LYS C  22      16.544  40.103  15.769  1.00104.53           H
ATOM   1559  HZ1 LYS C  22      16.605  40.852  17.912  1.00114.80           H
ATOM   1560  HZ2 LYS C  22      16.131  42.162  17.515  1.00114.80           H
ATOM   1561  HZ3 LYS C  22      15.259  41.011  17.400  1.00114.80           H
ATOM   1562  N   ILE C  23      22.931  41.740  12.901  1.00 70.39           N
ANISOU 1562  N   ILE C  23     8843   8973   8928   -185    132   -621       N
ATOM   1563  CA  ILE C  23      23.728  42.634  12.069  1.00 69.20           C
ANISOU 1563  CA  ILE C  23     8631   8904   8757   -201    114   -612       C
ATOM   1564  C   ILE C  23      24.101  41.945  10.763  1.00 72.55           C
ANISOU 1564  C   ILE C  23     9003   9394   9168   -234    147   -680       C
ATOM   1565  O   ILE C  23      24.008  42.545   9.685  1.00 66.59           O
ANISOU 1565  O   ILE C  23     8191   8736   8374   -276    150   -676       O
ATOM   1566  CB  ILE C  23      24.980  43.110  12.828  1.00 70.43           C
ANISOU 1566  CB  ILE C  23     8795   9022   8942   -150     76   -587       C
ATOM   1567  CG1 ILE C  23      24.606  44.006  14.018  1.00 72.04           C
ANISOU 1567  CG1 ILE C  23     9048   9177   9148   -126     41   -522       C
ATOM   1568  CG2 ILE C  23      25.935  43.817  11.876  1.00 69.50           C
ANISOU 1568  CG2 ILE C  23     8609   8986   8813   -165     64   -587       C
ATOM   1569  CD1 ILE C  23      24.000  45.342  13.637  1.00 68.75           C
ANISOU 1569  CD1 ILE C  23     8603   8819   8699   -161     30   -468       C
ATOM   1570  H   ILE C  23      23.302  41.505  13.640  1.00 84.47           H
ATOM   1571  HA  ILE C  23      23.193  43.415  11.860  1.00 83.04           H
ATOM   1572  HB  ILE C  23      25.429  42.330  13.190  1.00 84.51           H
ATOM   1573 HG12 ILE C  23      23.958  43.536  14.567  1.00 86.45           H
ATOM   1574 HG13 ILE C  23      25.408  44.186  14.533  1.00 86.45           H
ATOM   1575 HG21 ILE C  23      26.553  44.358  12.393  1.00 83.40           H
ATOM   1576 HG22 ILE C  23      26.425  43.151  11.368  1.00 83.40           H
ATOM   1577 HG23 ILE C  23      25.423  44.381  11.276  1.00 83.40           H
ATOM   1578 HD11 ILE C  23      23.877  45.874  14.438  1.00 82.50           H
ATOM   1579 HD12 ILE C  23      24.599  45.797  13.025  1.00 82.50           H
ATOM   1580 HD13 ILE C  23      23.143  45.188  13.208  1.00 82.50           H
ATOM   1581  N   GLN C  24      24.534  40.678  10.843  1.00 75.07           N
ANISOU 1581  N   GLN C  24     9339   9661   9521   -214    174   -741       N
ATOM   1582  CA  GLN C  24      24.808  39.886   9.647  1.00 81.24           C
ANISOU 1582  CA  GLN C  24    10080  10496  10293   -245    214   -816       C
ATOM   1583  C   GLN C  24      23.618  39.916   8.696  1.00 78.20           C
ANISOU 1583  C   GLN C  24     9669  10187   9857   -313    236   -834       C
ATOM   1584  O   GLN C  24      23.762  40.235   7.508  1.00 79.30           O
ANISOU 1584  O   GLN C  24     9749  10428   9954   -353    244   -853       O
ATOM   1585  CB  GLN C  24      25.123  38.439  10.033  1.00 87.58           C
ANISOU 1585  CB  GLN C  24    10916  11212  11147   -216    249   -876       C
ATOM   1586  CG  GLN C  24      26.575  38.067  10.286  1.00 97.50           C
ANISOU 1586  CG  GLN C  24    12166  12431  12448   -164    249   -890       C
ATOM   1587  CD  GLN C  24      26.719  36.608  10.704  1.00115.41           C
ANISOU 1587  CD  GLN C  24    14468  14608  14773   -135    292   -942       C
ATOM   1588  OE1 GLN C  24      25.993  35.730  10.213  1.00145.96           O
ANISOU 1588  OE1 GLN C  24    18344  18472  18643   -169    336  -1001       O
ATOM   1589  NE2 GLN C  24      27.637  36.346  11.638  1.00113.00           N
ANISOU 1589  NE2 GLN C  24    14185  14232  14518    -72    280   -918       N
ATOM   1590  H   GLN C  24      24.676  40.257  11.580  1.00 90.08           H
ATOM   1591  HA  GLN C  24      25.581  40.261   9.198  1.00 97.49           H
ATOM   1592  HB2 GLN C  24      24.639  38.239  10.850  1.00105.09           H
ATOM   1593  HB3 GLN C  24      24.811  37.867   9.314  1.00105.09           H
ATOM   1594  HG2 GLN C  24      27.086  38.203   9.473  1.00117.00           H
ATOM   1595  HG3 GLN C  24      26.928  38.624  10.997  1.00117.00           H
ATOM   1596 HE21 GLN C  24      28.108  36.985  11.968  1.00135.60           H
ATOM   1597 HE22 GLN C  24      27.757  35.538  11.908  1.00135.60           H
ATOM   1598  N   ALA C  25      22.430  39.578   9.212  1.00 74.22           N
ANISOU 1598  N   ALA C  25     9206   9640   9355   -327    245   -824       N
ATOM   1599  CA  ALA C  25      21.246  39.494   8.367  1.00 76.40           C
ANISOU 1599  CA  ALA C  25     9458   9985   9585   -393    265   -841       C
ATOM   1600  C   ALA C  25      20.899  40.849   7.773  1.00 77.61           C
ANISOU 1600  C   ALA C  25     9562  10241   9684   -426    241   -777       C
ATOM   1601  O   ALA C  25      20.498  40.937   6.605  1.00 78.06           O
ANISOU 1601  O   ALA C  25     9566  10402   9691   -482    256   -798       O
ATOM   1602  CB  ALA C  25      20.061  38.944   9.162  1.00 74.81           C
ANISOU 1602  CB  ALA C  25     9311   9709   9403   -395    276   -829       C
ATOM   1603  H   ALA C  25      22.289  39.394  10.041  1.00 89.07           H
ATOM   1604  HA  ALA C  25      21.429  38.879   7.640  1.00 91.68           H
ATOM   1605  HB1 ALA C  25      19.286  38.897   8.581  1.00 89.77           H
ATOM   1606  HB2 ALA C  25      20.284  38.058   9.488  1.00 89.77           H
ATOM   1607  HB3 ALA C  25      19.880  39.535   9.909  1.00 89.77           H
ATOM   1608  N   ILE C  26      21.056  41.921   8.551  1.00 71.56           N
ANISOU 1608  N   ILE C  26     8811   9451   8928   -392    206   -698       N
ATOM   1609  CA  ILE C  26      20.740  43.244   8.023  1.00 73.55           C
ANISOU 1609  CA  ILE C  26     9015   9792   9138   -420    188   -631       C
ATOM   1610  C   ILE C  26      21.727  43.630   6.926  1.00 75.14           C
ANISOU 1610  C   ILE C  26     9145  10087   9316   -432    188   -649       C
ATOM   1611  O   ILE C  26      21.357  44.277   5.938  1.00 74.75           O
ANISOU 1611  O   ILE C  26     9035  10146   9219   -476    192   -625       O
ATOM   1612  CB  ILE C  26      20.717  44.295   9.150  1.00 71.47           C
ANISOU 1612  CB  ILE C  26     8787   9471   8897   -380    155   -549       C
ATOM   1613  CG1 ILE C  26      19.442  44.142   9.984  1.00 66.68           C
ANISOU 1613  CG1 ILE C  26     8235   8803   8296   -381    161   -515       C
ATOM   1614  CG2 ILE C  26      20.845  45.692   8.543  1.00 66.34           C
ANISOU 1614  CG2 ILE C  26     8077   8909   8221   -399    140   -485       C
ATOM   1615  CD1 ILE C  26      19.476  44.878  11.290  1.00 68.83           C
ANISOU 1615  CD1 ILE C  26     8560   8995   8596   -333    134   -452       C
ATOM   1616  H   ILE C  26      21.335  41.909   9.364  1.00 85.87           H
ATOM   1617  HA  ILE C  26      19.852  43.206   7.635  1.00 88.26           H
ATOM   1618  HB  ILE C  26      21.469  44.157   9.747  1.00 85.76           H
ATOM   1619 HG12 ILE C  26      18.693  44.484   9.471  1.00 80.01           H
ATOM   1620 HG13 ILE C  26      19.309  43.201  10.178  1.00 80.01           H
ATOM   1621 HG21 ILE C  26      20.570  46.349   9.201  1.00 79.61           H
ATOM   1622 HG22 ILE C  26      21.769  45.844   8.290  1.00 79.61           H
ATOM   1623 HG23 ILE C  26      20.275  45.750   7.760  1.00 79.61           H
ATOM   1624 HD11 ILE C  26      18.749  44.564  11.849  1.00 82.59           H
ATOM   1625 HD12 ILE C  26      20.326  44.708  11.727  1.00 82.59           H
ATOM   1626 HD13 ILE C  26      19.376  45.828  11.120  1.00 82.59           H
ATOM   1627  N   GLU C  27      22.999  43.263   7.098  1.00 74.41           N
ANISOU 1627  N   GLU C  27     9058   9957   9259   -392    183   -685       N
ATOM   1628  CA  GLU C  27      24.014  43.588   6.103  1.00 82.14           C
ANISOU 1628  CA  GLU C  27     9970  11018  10220   -398    184   -701       C
ATOM   1629  C   GLU C  27      23.730  42.876   4.782  1.00 84.53           C
ANISOU 1629  C   GLU C  27    10230  11412  10478   -450    221   -770       C
ATOM   1630  O   GLU C  27      23.899  43.468   3.708  1.00 80.87           O
ANISOU 1630  O   GLU C  27     9697  11059   9969   -480    225   -759       O
ATOM   1631  CB  GLU C  27      25.412  43.228   6.628  1.00 79.58           C
ANISOU 1631  CB  GLU C  27     9663  10627   9947   -342    173   -724       C
ATOM   1632  CG  GLU C  27      25.965  44.153   7.734  1.00 83.53           C
ANISOU 1632  CG  GLU C  27    10188  11066  10484   -295    129   -655       C
ATOM   1633  CD  GLU C  27      27.282  43.664   8.350  1.00 86.63           C
ANISOU 1633  CD  GLU C  27    10599  11389  10927   -240    117   -678       C
ATOM   1634  OE1 GLU C  27      27.487  42.431   8.449  1.00 85.56           O
ANISOU 1634  OE1 GLU C  27    10490  11206  10815   -225    144   -738       O
ATOM   1635  OE2 GLU C  27      28.110  44.521   8.740  1.00 85.16           O
ANISOU 1635  OE2 GLU C  27    10400  11196  10761   -213     81   -632       O
ATOM   1636  H   GLU C  27      23.296  42.829   7.778  1.00 89.30           H
ATOM   1637  HA  GLU C  27      23.999  44.544   5.940  1.00 98.56           H
ATOM   1638  HB2 GLU C  27      25.379  42.330   6.993  1.00 95.49           H
ATOM   1639  HB3 GLU C  27      26.035  43.262   5.885  1.00 95.49           H
ATOM   1640  HG2 GLU C  27      26.124  45.032   7.354  1.00100.24           H
ATOM   1641  HG3 GLU C  27      25.309  44.214   8.446  1.00100.24           H
ATOM   1642  N   LYS C  28      23.296  41.608   4.849  1.00 87.27           N
ANISOU 1642  N   LYS C  28    10613  11711  10834   -462    252   -842       N
ATOM   1643  CA  LYS C  28      22.922  40.874   3.642  1.00 90.56           C
ANISOU 1643  CA  LYS C  28    10994  12209  11205   -518    289   -917       C
ATOM   1644  C   LYS C  28      21.720  41.511   2.967  1.00 89.90           C
ANISOU 1644  C   LYS C  28    10872  12229  11058   -579    286   -878       C
ATOM   1645  O   LYS C  28      21.723  41.736   1.751  1.00 91.92           O
ANISOU 1645  O   LYS C  28    11062  12607  11256   -622    297   -895       O
ATOM   1646  CB  LYS C  28      22.625  39.412   3.978  1.00 96.03           C
ANISOU 1646  CB  LYS C  28    11738  12815  11932   -519    323   -999       C
ATOM   1647  CG  LYS C  28      23.851  38.508   4.032  1.00112.50           C
ANISOU 1647  CG  LYS C  28    13837  14842  14066   -478    347  -1066       C
ATOM   1648  CD  LYS C  28      23.592  37.242   4.853  1.00123.87           C
ANISOU 1648  CD  LYS C  28    15342  16158  15565   -457    374  -1115       C
ATOM   1649  CE  LYS C  28      24.910  36.657   5.375  1.00127.98           C
ANISOU 1649  CE  LYS C  28    15882  16595  16150   -393    385  -1138       C
ATOM   1650  NZ  LYS C  28      24.717  35.587   6.406  1.00137.33           N
ANISOU 1650  NZ  LYS C  28    17129  17648  17402   -358    407  -1159       N
ATOM   1651  H   LYS C  28      23.211  41.157   5.576  1.00104.72           H
ATOM   1652  HA  LYS C  28      23.670  40.897   3.025  1.00108.67           H
ATOM   1653  HB2 LYS C  28      22.198  39.377   4.848  1.00115.23           H
ATOM   1654  HB3 LYS C  28      22.028  39.056   3.301  1.00115.23           H
ATOM   1655  HG2 LYS C  28      24.092  38.241   3.131  1.00135.00           H
ATOM   1656  HG3 LYS C  28      24.586  38.990   4.442  1.00135.00           H
ATOM   1657  HD2 LYS C  28      23.028  37.457   5.612  1.00148.65           H
ATOM   1658  HD3 LYS C  28      23.159  36.577   4.295  1.00148.65           H
ATOM   1659  HE2 LYS C  28      25.398  36.269   4.631  1.00153.58           H
ATOM   1660  HE3 LYS C  28      25.431  37.368   5.778  1.00153.58           H
ATOM   1661  HZ1 LYS C  28      24.248  34.914   6.062  1.00164.80           H
ATOM   1662  HZ2 LYS C  28      25.507  35.279   6.677  1.00164.80           H
ATOM   1663  HZ3 LYS C  28      24.279  35.916   7.108  1.00164.80           H
ATOM   1664  N   LYS C  29      20.681  41.811   3.748  1.00 87.67           N
ANISOU 1664  N   LYS C  29    10625  11901  10784   -582    272   -822       N
ATOM   1665  CA  LYS C  29      19.465  42.351   3.165  1.00 86.67           C
ANISOU 1665  CA  LYS C  29    10462  11867  10601   -639    271   -779       C
ATOM   1666  C   LYS C  29      19.700  43.716   2.537  1.00 90.73           C
ANISOU 1666  C   LYS C  29    10908  12487  11079   -647    253   -702       C
ATOM   1667  O   LYS C  29      19.057  44.049   1.537  1.00 93.38           O
ANISOU 1667  O   LYS C  29    11183  12944  11353   -700    262   -686       O
ATOM   1668  CB  LYS C  29      18.364  42.430   4.220  1.00 85.20           C
ANISOU 1668  CB  LYS C  29    10332  11601  10440   -632    262   -726       C
ATOM   1669  CG  LYS C  29      17.121  43.143   3.703  1.00 91.29           C
ANISOU 1669  CG  LYS C  29    11061  12466  11159   -685    261   -662       C
ATOM   1670  CD  LYS C  29      15.858  42.692   4.417  1.00 95.61           C
ANISOU 1670  CD  LYS C  29    11659  12948  11722   -698    267   -646       C
ATOM   1671  CE  LYS C  29      14.680  42.858   3.468  1.00 99.57           C
ANISOU 1671  CE  LYS C  29    12104  13567  12160   -771    277   -626       C
ATOM   1672  NZ  LYS C  29      13.413  43.291   4.124  1.00102.01           N
ANISOU 1672  NZ  LYS C  29    12436  13848  12475   -778    272   -542       N
ATOM   1673  H   LYS C  29      20.659  41.712   4.602  1.00105.20           H
ATOM   1674  HA  LYS C  29      19.163  41.750   2.466  1.00104.00           H
ATOM   1675  HB2 LYS C  29      18.111  41.531   4.482  1.00102.24           H
ATOM   1676  HB3 LYS C  29      18.696  42.919   4.989  1.00102.24           H
ATOM   1677  HG2 LYS C  29      17.221  44.098   3.842  1.00109.55           H
ATOM   1678  HG3 LYS C  29      17.016  42.954   2.758  1.00109.55           H
ATOM   1679  HD2 LYS C  29      15.933  41.759   4.669  1.00114.73           H
ATOM   1680  HD3 LYS C  29      15.709  43.238   5.206  1.00114.73           H
ATOM   1681  HE2 LYS C  29      14.909  43.528   2.805  1.00119.48           H
ATOM   1682  HE3 LYS C  29      14.510  42.007   3.035  1.00119.48           H
ATOM   1683  HZ1 LYS C  29      13.165  42.691   4.734  1.00122.41           H
ATOM   1684  HZ2 LYS C  29      13.530  44.077   4.524  1.00122.41           H
ATOM   1685  HZ3 LYS C  29      12.767  43.369   3.517  1.00122.41           H
ATOM   1686  N   ILE C  30      20.624  44.510   3.077  1.00 87.81           N
ANISOU 1686  N   ILE C  30    10541  12078  10746   -595    230   -653       N
ATOM   1687  CA  ILE C  30      20.892  45.821   2.494  1.00 90.97           C
ANISOU 1687  CA  ILE C  30    10873  12571  11121   -600    216   -578       C
ATOM   1688  C   ILE C  30      21.537  45.680   1.117  1.00 97.37           C
ANISOU 1688  C   ILE C  30    11610  13502  11885   -627    233   -622       C
ATOM   1689  O   ILE C  30      21.176  46.388   0.171  1.00 99.05           O
ANISOU 1689  O   ILE C  30    11750  13839  12045   -664    237   -578       O
ATOM   1690  CB  ILE C  30      21.767  46.660   3.439  1.00 87.34           C
ANISOU 1690  CB  ILE C  30    10435  12033  10717   -541    186   -522       C
ATOM   1691  CG1 ILE C  30      20.974  47.061   4.688  1.00 86.59           C
ANISOU 1691  CG1 ILE C  30    10403  11844  10655   -521    171   -463       C
ATOM   1692  CG2 ILE C  30      22.289  47.898   2.728  1.00 87.51           C
ANISOU 1692  CG2 ILE C  30    10379  12147  10723   -544    177   -457       C
ATOM   1693  CD1 ILE C  30      21.785  47.842   5.712  1.00 89.12           C
ANISOU 1693  CD1 ILE C  30    10753  12080  11027   -466    140   -417       C
ATOM   1694  H   ILE C  30      21.100  44.317   3.767  1.00105.38           H
ATOM   1695  HA  ILE C  30      20.045  46.280   2.378  1.00109.17           H
ATOM   1696  HB  ILE C  30      22.523  46.116   3.711  1.00104.81           H
ATOM   1697 HG12 ILE C  30      20.227  47.617   4.416  1.00103.91           H
ATOM   1698 HG13 ILE C  30      20.648  46.256   5.121  1.00103.91           H
ATOM   1699 HG21 ILE C  30      22.649  48.512   3.387  1.00105.01           H
ATOM   1700 HG22 ILE C  30      22.985  47.635   2.106  1.00105.01           H
ATOM   1701 HG23 ILE C  30      21.558  48.319   2.249  1.00105.01           H
ATOM   1702 HD11 ILE C  30      21.334  47.800   6.570  1.00106.94           H
ATOM   1703 HD12 ILE C  30      22.668  47.448   5.783  1.00106.94           H
ATOM   1704 HD13 ILE C  30      21.856  48.765   5.421  1.00106.94           H
ATOM   1705  N   GLU C  31      22.515  44.779   0.984  1.00 98.39           N
ANISOU 1705  N   GLU C  31    11753  13599  12032   -606    246   -706       N
ATOM   1706  CA  GLU C  31      23.136  44.577  -0.321  1.00106.57           C
ANISOU 1706  CA  GLU C  31    12722  14746  13022   -629    267   -754       C
ATOM   1707  C   GLU C  31      22.121  44.036  -1.320  1.00113.14           C
ANISOU 1707  C   GLU C  31    13525  15682  13782   -699    293   -801       C
ATOM   1708  O   GLU C  31      22.062  44.495  -2.466  1.00118.65           O
ANISOU 1708  O   GLU C  31    14147  16518  14416   -735    300   -786       O
ATOM   1709  CB  GLU C  31      24.343  43.644  -0.201  1.00108.83           C
ANISOU 1709  CB  GLU C  31    13036  14966  13348   -591    282   -836       C
ATOM   1710  CG  GLU C  31      25.631  44.351   0.233  1.00109.27           C
ANISOU 1710  CG  GLU C  31    13082  14984  13454   -532    257   -789       C
ATOM   1711  CD  GLU C  31      26.194  45.292  -0.822  1.00114.35           C
ANISOU 1711  CD  GLU C  31    13637  15752  14060   -541    256   -745       C
ATOM   1712  OE1 GLU C  31      27.025  44.845  -1.637  1.00115.51           O
ANISOU 1712  OE1 GLU C  31    13749  15950  14191   -538    279   -799       O
ATOM   1713  OE2 GLU C  31      25.814  46.480  -0.833  1.00118.67           O
ANISOU 1713  OE2 GLU C  31    14149  16345  14596   -548    235   -655       O
ATOM   1714  H   GLU C  31      22.826  44.287   1.616  1.00118.07           H
ATOM   1715  HA  GLU C  31      23.465  45.428  -0.653  1.00127.88           H
ATOM   1716  HB2 GLU C  31      24.144  42.961   0.459  1.00130.60           H
ATOM   1717  HB3 GLU C  31      24.507  43.234  -1.064  1.00130.60           H
ATOM   1718  HG2 GLU C  31      25.448  44.873   1.030  1.00131.13           H
ATOM   1719  HG3 GLU C  31      26.306  43.681   0.424  1.00131.13           H
ATOM   1720  N   ALA C  32      21.287  43.086  -0.891  1.00109.43           N
ANISOU 1720  N   ALA C  32    13110  15148  13321   -721    305   -853       N
ATOM   1721  CA  ALA C  32      20.211  42.618  -1.754  1.00110.42           C
ANISOU 1721  CA  ALA C  32    13208  15368  13379   -794    324   -892       C
ATOM   1722  C   ALA C  32      19.257  43.751  -2.095  1.00112.61           C
ANISOU 1722  C   ALA C  32    13431  15746  13608   -828    307   -790       C
ATOM   1723  O   ALA C  32      18.798  43.863  -3.238  1.00118.96           O
ANISOU 1723  O   ALA C  32    14170  16693  14337   -884    318   -795       O
ATOM   1724  CB  ALA C  32      19.452  41.471  -1.091  1.00105.10           C
ANISOU 1724  CB  ALA C  32    12605  14593  12736   -807    338   -954       C
ATOM   1725  H   ALA C  32      21.325  42.706  -0.121  1.00131.32           H
ATOM   1726  HA  ALA C  32      20.599  42.281  -2.577  1.00132.50           H
ATOM   1727  HB1 ALA C  32      19.076  41.784  -0.253  1.00126.12           H
ATOM   1728  HB2 ALA C  32      18.742  41.177  -1.683  1.00126.12           H
ATOM   1729  HB3 ALA C  32      20.068  40.740  -0.924  1.00126.12           H
ATOM   1730  N   ILE C  33      18.935  44.607  -1.123  1.00108.17           N
ANISOU 1730  N   ILE C  33    12895  15116  13088   -795    283   -694       N
ATOM   1731  CA  ILE C  33      18.063  45.727  -1.460  1.00108.23           C
ANISOU 1731  CA  ILE C  33    12848  15217  13057   -824    274   -589       C
ATOM   1732  C   ILE C  33      18.740  46.640  -2.475  1.00115.80           C
ANISOU 1732  C   ILE C  33    13718  16305  13977   -826    274   -545       C
ATOM   1733  O   ILE C  33      18.066  47.239  -3.319  1.00120.85           O
ANISOU 1733  O   ILE C  33    14286  17075  14556   -870    278   -490       O
ATOM   1734  CB  ILE C  33      17.613  46.515  -0.216  1.00102.30           C
ANISOU 1734  CB  ILE C  33    12143  14366  12362   -786    254   -495       C
ATOM   1735  CG1 ILE C  33      16.455  45.791   0.475  1.00 99.99           C
ANISOU 1735  CG1 ILE C  33    11912  13998  12081   -805    259   -511       C
ATOM   1736  CG2 ILE C  33      17.124  47.925  -0.637  1.00 99.03           C
ANISOU 1736  CG2 ILE C  33    11658  14049  11920   -801    249   -374       C
ATOM   1737  CD1 ILE C  33      15.976  46.410   1.722  1.00 93.59           C
ANISOU 1737  CD1 ILE C  33    11154  13084  11322   -767    245   -430       C
ATOM   1738  H   ILE C  33      19.196  44.563  -0.305  1.00129.80           H
ATOM   1739  HA  ILE C  33      17.262  45.350  -1.857  1.00129.87           H
ATOM   1740  HB  ILE C  33      18.368  46.587   0.388  1.00122.76           H
ATOM   1741 HG12 ILE C  33      15.705  45.759  -0.139  1.00119.99           H
ATOM   1742 HG13 ILE C  33      16.745  44.891   0.693  1.00119.99           H
ATOM   1743 HG21 ILE C  33      16.771  48.383   0.143  1.00118.84           H
ATOM   1744 HG22 ILE C  33      17.872  48.423  -1.002  1.00118.84           H
ATOM   1745 HG23 ILE C  33      16.429  47.832  -1.308  1.00118.84           H
ATOM   1746 HD11 ILE C  33      15.465  45.755   2.224  1.00112.31           H
ATOM   1747 HD12 ILE C  33      16.739  46.703   2.243  1.00112.31           H
ATOM   1748 HD13 ILE C  33      15.414  47.169   1.502  1.00112.31           H
ATOM   1749  N   GLU C  34      20.076  46.790  -2.403  1.00115.14           N
ANISOU 1749  N   GLU C  34    13633  16188  13928   -778    269   -562       N
ATOM   1750  CA  GLU C  34      20.764  47.664  -3.357  1.00117.43           C
ANISOU 1750  CA  GLU C  34    13836  16596  14187   -776    270   -516       C
ATOM   1751  C   GLU C  34      20.820  47.010  -4.729  1.00127.21           C
ANISOU 1751  C   GLU C  34    15018  17970  15346   -825    295   -590       C
ATOM   1752  O   GLU C  34      20.797  47.700  -5.754  1.00126.97           O
ANISOU 1752  O   GLU C  34    14901  18083  15259   -849    301   -542       O
ATOM   1753  CB  GLU C  34      22.186  48.016  -2.889  1.00111.79           C
ANISOU 1753  CB  GLU C  34    13132  15807  13535   -712    257   -509       C
ATOM   1754  CG  GLU C  34      22.337  49.366  -2.161  1.00106.61           C
ANISOU 1754  CG  GLU C  34    12470  15104  12932   -675    233   -396       C
ATOM   1755  CD  GLU C  34      23.663  49.475  -1.413  1.00101.25           C
ANISOU 1755  CD  GLU C  34    11825  14322  12325   -613    214   -406       C
ATOM   1756  OE1 GLU C  34      24.616  48.767  -1.815  1.00 99.20           O
ANISOU 1756  OE1 GLU C  34    11561  14068  12064   -600    224   -479       O
ATOM   1757  OE2 GLU C  34      23.743  50.241  -0.420  1.00 94.56           O
ANISOU 1757  OE2 GLU C  34    11008  13387  11533   -580    191   -343       O
ATOM   1758  H   GLU C  34      20.587  46.407  -1.827  1.00138.17           H
ATOM   1759  HA  GLU C  34      20.268  48.496  -3.410  1.00140.92           H
ATOM   1760  HB2 GLU C  34      22.484  47.324  -2.277  1.00134.14           H
ATOM   1761  HB3 GLU C  34      22.764  48.042  -3.667  1.00134.14           H
ATOM   1762  HG2 GLU C  34      22.297  50.084  -2.812  1.00127.93           H
ATOM   1763  HG3 GLU C  34      21.618  49.462  -1.517  1.00127.93           H
ATOM   1764  N   HIS C  35      20.871  45.676  -4.771  1.00132.42           N
ANISOU 1764  N   HIS C  35    15725  18589  16000   -840    312   -708       N
ATOM   1765  CA  HIS C  35      20.969  44.990  -6.058  1.00137.13           C
ANISOU 1765  CA  HIS C  35    16275  19308  16520   -887    339   -793       C
ATOM   1766  C   HIS C  35      19.782  45.335  -6.939  1.00138.62           C
ANISOU 1766  C   HIS C  35    16399  19648  16622   -957    341   -755       C
ATOM   1767  O   HIS C  35      19.902  45.474  -8.165  1.00139.98           O
ANISOU 1767  O   HIS C  35    16496  19974  16718   -991    355   -766       O
ATOM   1768  CB  HIS C  35      21.023  43.463  -5.878  1.00140.28           C
ANISOU 1768  CB  HIS C  35    16741  19626  16934   -899    362   -928       C
ATOM   1769  CG  HIS C  35      22.364  42.959  -5.460  1.00149.64           C
ANISOU 1769  CG  HIS C  35    17966  20709  18182   -839    372   -983       C
ATOM   1770  ND1 HIS C  35      22.543  41.810  -4.717  1.00153.74           N
ANISOU 1770  ND1 HIS C  35    18564  21092  18760   -820    387  -1067       N
ATOM   1771  CD2 HIS C  35      23.596  43.494  -5.626  1.00155.00           C
ANISOU 1771  CD2 HIS C  35    18613  21398  18882   -791    369   -956       C
ATOM   1772  CE1 HIS C  35      23.827  41.661  -4.447  1.00156.22           C
ANISOU 1772  CE1 HIS C  35    18892  21340  19125   -762    392  -1087       C
ATOM   1773  NE2 HIS C  35      24.488  42.669  -4.987  1.00157.70           N
ANISOU 1773  NE2 HIS C  35    19014  21613  19291   -745    380  -1021       N
ATOM   1774  H   HIS C  35      20.850  45.159  -4.084  1.00158.90           H
ATOM   1775  HA  HIS C  35      21.795  45.275  -6.479  1.00164.55           H
ATOM   1776  HB2 HIS C  35      20.383  43.206  -5.195  1.00168.34           H
ATOM   1777  HB3 HIS C  35      20.796  43.040  -6.721  1.00168.34           H
ATOM   1778  HD2 HIS C  35      23.800  44.275  -6.087  1.00186.00           H
ATOM   1779  HE1 HIS C  35      24.202  40.964  -3.959  1.00187.47           H
ATOM   1780  HE2 HIS C  35      25.339  42.790  -4.945  1.00189.24           H
ATOM   1781  N   GLY C  36      18.603  45.331  -6.338  1.00140.29           N
ANISOU 1781  N   GLY C  36    16643  19819  16843   -981    331   -720       N
ATOM   1782  CA  GLY C  36      17.391  45.632  -7.062  1.00150.18           C
ANISOU 1782  CA  GLY C  36    17836  21206  18019  -1047    331   -675       C
ATOM   1783  C   GLY C  36      16.484  46.596  -6.335  1.00154.45           C
ANISOU 1783  C   GLY C  36    18379  21716  18590  -1039    312   -548       C
ATOM   1784  O   GLY C  36      15.422  46.953  -6.843  1.00163.43           O
ANISOU 1784  O   GLY C  36    19464  22960  19671  -1090    312   -491       O
ATOM   1785  H   GLY C  36      18.482  45.156  -5.505  1.00168.35           H
ATOM   1786  HA2 GLY C  36      17.621  46.023  -7.919  1.00180.21           H
ATOM   1787  HA3 GLY C  36      16.899  44.809  -7.212  1.00180.21           H
TER
HETATM 1788  N   NH2 C  37      16.926  47.940  -6.543  1.00149.38           N
ANISOU 1788  N   NH2 C  37    17672  21131  17953  -1007    305   -435       N
HETATM 1789  HN1 NH2 C  37      16.949  48.771  -7.131  1.00179.25           H
HETATM 1790  HN2 NH2 C  37      17.690  47.772  -5.892  1.00179.25           H
HETATM 1791 TB    TB Z   1      27.882  43.876  25.749  1.00 49.50          Tb
ANISOU 1791 TB    TB Z   1     6619   5819   6369    300   -231   -313      Tb
HETATM 1792 TB    TB Z   2      43.488  43.653  37.856  1.00 66.46          Tb
ANISOU 1792 TB    TB Z   2     8534   8347   8372    680  -1028     58      Tb
HETATM 1793 TB    TB Z   3      31.818  29.678  37.652  1.00 78.33          Tb
ANISOU 1793 TB    TB Z   3    10306   9048  10409   1181     -3    259      Tb
HETATM 1794 ZN    ZN D   1      35.400  31.887  38.080  0.93 88.63          Zn
ANISOU 1794 ZN    ZN D   1    11520  10569  11586   1148   -224    279      Zn
HETATM 1795 ZN    ZN D   2      28.532  45.760  44.847  1.00103.48          Zn
ANISOU 1795 ZN    ZN D   2    14159  12633  12527    836   -676      4      Zn
HETATM 1796 ZN    ZN D   3      26.585  48.155  45.001  1.00 56.23          Zn
ANISOU 1796 ZN    ZN D   3     8307   6580   6476    766   -638    -63      Zn
HETATM 1797  O   HOH S   1      42.510  43.933  39.748  1.00 89.90           O
ANISOU 1797  O   HOH S   1    11606  11328  11225    705  -1066     65       O
HETATM 1798  O   HOH S   2      22.439  35.869  10.657  1.00 80.63           O
ANISOU 1798  O   HOH S   2    10132  10189  10314   -258    338   -961       O
HETATM 1799  O   HOH S   3      25.207  41.895  31.596  1.00 70.71           O
ANISOU 1799  O   HOH S   3     9592   8290   8985    521   -212   -163       O
HETATM 1800  O   HOH S   4      14.322  52.457  18.598  1.00 72.15           O
ANISOU 1800  O   HOH S   4     9319   9033   9062   -179    122    104       O
HETATM 1801  O   HOH S   5      13.176  45.222   9.094  1.00 62.13           O
ANISOU 1801  O   HOH S   5     7618   8390   7599   -562    225   -303       O
HETATM 1802  O   HOH S   6      31.811  47.533  30.250  1.00 69.33           O
ANISOU 1802  O   HOH S   6     9195   8369   8779    359   -528   -254       O
HETATM 1803  O   HOH S   7      20.640  52.657  27.544  1.00 70.56           O
ANISOU 1803  O   HOH S   7     9536   8411   8861    142   -163    -93       O
HETATM 1804  O   HOH S   8      25.696  52.129  22.599  1.00103.23           O
ANISOU 1804  O   HOH S   8    13307  12811  13104     35   -248   -215       O
HETATM 1805  O   HOH S   9      19.765  53.938  14.130  1.00 74.50           O
ANISOU 1805  O   HOH S   9     9273   9653   9382   -265     33    -14       O
HETATM 1806  O   HOH S  10      14.840  44.249  17.480  1.00 82.40           O
ANISOU 1806  O   HOH S  10    10638  10274  10394   -181    156   -243       O
HETATM 1807  O   HOH S  11      25.083  54.013  27.654  1.00112.58           O
ANISOU 1807  O   HOH S  11    14759  13798  14218    123   -328   -188       O
HETATM 1808  O   HOH S  12      26.222  56.997   9.556  1.00 91.68           O
ANISOU 1808  O   HOH S  12    11013  12166  11655   -301    -40     -2       O
HETATM 1809  O   HOH S  13      24.196  58.162   3.175  1.00 76.48           O
ANISOU 1809  O   HOH S  13     8670  10831   9559   -457    116    186       O
HETATM 1810  O   HOH S  14      26.553  53.531  16.511  1.00 83.55           O
ANISOU 1810  O   HOH S  14    10456  10644  10648   -124   -170   -191       O
HETATM 1811  O   HOH S  15      23.970  47.950  -6.846  1.00 97.57           O
ANISOU 1811  O   HOH S  15    11099  14414  11558   -764    316   -588       O
HETATM 1812  O   HOH S  16      25.962  45.258  37.934  1.00 81.69           O
ANISOU 1812  O   HOH S  16    11233   9706  10098    647   -428    -73       O
HETATM 1813  O   HOH S  17      25.288  44.425  22.191  1.00 72.14           O
ANISOU 1813  O   HOH S  17     9404   8785   9220    147   -117   -354       O
HETATM 1814  O   HOH S  18      30.361  48.017  26.055  1.00 74.47           O
ANISOU 1814  O   HOH S  18     9721   9080   9494    235   -398   -295       O
HETATM 1815  O   HOH S  19      45.880  41.322  35.312  1.00 92.86           O
ANISOU 1815  O   HOH S  19    11658  11685  11939    740   -920    136       O
HETATM 1816  O   HOH S  20      33.464  46.446  13.432  1.00 77.20           O
ANISOU 1816  O   HOH S  20     9451   9938   9945      4   -140   -485       O
HETATM 1817  O   HOH S  21      20.061  56.086   9.794  1.00 82.66           O
ANISOU 1817  O   HOH S  21     9985  11040  10381   -382     88    105       O
HETATM 1818  O   HOH S  22      27.759  31.560  37.799  1.00 89.99           O
ANISOU 1818  O   HOH S  22    11974  10474  11743   1084     -4    188       O
HETATM 1819  O   HOH S  23      23.099  34.193  18.601  1.00 77.36           O
ANISOU 1819  O   HOH S  23    10005   9244  10144    111    282   -698       O
HETATM 1820  O   HOH S  24      18.902  38.943   2.554  1.00 73.44           O
ANISOU 1820  O   HOH S  24     8843  10118   8942   -703    354  -1028       O
HETATM 1821  O   HOH S  25      19.717  37.259  16.417  1.00 74.85           O
ANISOU 1821  O   HOH S  25     9642   9159   9637    -92    242   -650       O
HETATM 1822  O   HOH S  26      12.948  54.138   5.401  1.00 68.77           O
ANISOU 1822  O   HOH S  26     8015   9766   8350   -641    249    264       O
HETATM 1823  O   HOH S  27      35.927  49.035  16.491  1.00 84.08           O
ANISOU 1823  O   HOH S  27    10346  10719  10881     63   -327   -372       O
HETATM 1824  O   HOH S  28      13.354  54.287  12.607  1.00 60.14           O
ANISOU 1824  O   HOH S  28     7397   7986   7467   -395    197    233       O
HETATM 1825  O   HOH S  29      28.295  52.898   5.018  1.00 69.73           O
ANISOU 1825  O   HOH S  29     8044   9712   8738   -336     23   -225       O
HETATM 1826  O   HOH S  30      42.573  37.436  40.899  1.00 97.96           O
ANISOU 1826  O   HOH S  30    12524  12270  12428   1033   -814    359       O
HETATM 1827  O   HOH S  31      22.551  34.350  21.672  1.00 81.46           O
ANISOU 1827  O   HOH S  31    10635   9636  10680    231    239   -557       O
HETATM 1828  O   HOH S  32      20.494  44.703  35.739  1.00 79.06           O
ANISOU 1828  O   HOH S  32    10964   9230   9845    589   -183    -18       O
HETATM 1829  O   HOH S  33      27.957  53.503   2.354  1.00 75.64           O
ANISOU 1829  O   HOH S  33     8623  10710   9404   -398     77   -180       O
HETATM 1830  O   HOH S  34      25.453  52.617  34.104  1.00 70.02           O
ANISOU 1830  O   HOH S  34     9681   8268   8655    319   -447   -204       O
HETATM 1831  O   HOH S  35      16.806  41.663  20.830  1.00 77.01           O
ANISOU 1831  O   HOH S  35    10115   9332   9814      8    133   -307       O
HETATM 1832  O   HOH S  36      31.420  53.011  10.679  1.00 76.11           O
ANISOU 1832  O   HOH S  36     9102  10070   9745   -170   -154   -257       O
HETATM 1833  O   HOH S  38      42.557  42.002  27.504  1.00 82.25           O
ANISOU 1833  O   HOH S  38    10292  10194  10766    542   -586   -156       O
HETATM 1834  O   HOH S  39      38.057  46.788  25.638  1.00 84.72           O
ANISOU 1834  O   HOH S  39    10737  10514  10938    312   -578   -287       O
HETATM 1835  O   HOH S  40      10.573  61.694   1.560  1.00 73.04           O
ANISOU 1835  O   HOH S  40     8036  10791   8925   -700    421    977       O
HETATM 1836  O   HOH S  41      43.188  40.351  41.334  1.00 89.25           O
ANISOU 1836  O   HOH S  41    11457  11268  11187    905   -991    264       O
HETATM 1837  O   HOH S  42      28.604  50.035  41.862  1.00 80.30           O
ANISOU 1837  O   HOH S  42    11191   9657   9662    586   -702   -177       O
HETATM 1838  O   HOH S  43      25.907  46.043   3.128  1.00 79.14           O
ANISOU 1838  O   HOH S  43     9360  10948   9760   -435    173   -626       O
HETATM 1839  O   HOH S  44      18.742  43.992  23.100  1.00 73.68           O
ANISOU 1839  O   HOH S  44     9763   8870   9362    104     28   -236       O
HETATM 1840  O   HOH S  45      19.346  38.717   5.304  1.00 71.78           O
ANISOU 1840  O   HOH S  45     8764   9641   8869   -576    329   -959       O
HETATM 1841  O   HOH S  47      20.299  54.633  21.221  1.00 63.67           O
ANISOU 1841  O   HOH S  47     8304   7829   8059    -69    -70    -32       O
HETATM 1842  O   HOH S  48      21.871  42.444  34.667  1.00 75.26           O
ANISOU 1842  O   HOH S  48    10378   8760   9459    607   -170    -47       O
HETATM 1843  O   HOH S  49      18.631  60.168   2.968  1.00 67.10           O
ANISOU 1843  O   HOH S  49     7434   9753   8308   -554    240    495       O
HETATM 1844  O   HOH S  50      13.414  40.978  15.488  1.00 70.39           O
ANISOU 1844  O   HOH S  50     9058   8796   8891   -288    239   -390       O
HETATM 1845  O   HOH S  51      40.096  43.075  24.917  1.00 71.63           O
ANISOU 1845  O   HOH S  51     8978   8842   9397    428   -486   -268       O
HETATM 1846  O   HOH S  52      30.642  49.726  28.589  1.00 65.39           O
ANISOU 1846  O   HOH S  52     8670   7890   8284    255   -494   -272       O
HETATM 1847  O   HOH S  53      40.218  41.242  26.653  1.00 75.76           O
ANISOU 1847  O   HOH S  53     9546   9305   9936    524   -470   -219       O
HETATM 1848  O   HOH S  54      38.666  35.931  28.229  1.00 72.19           O
ANISOU 1848  O   HOH S  54     9171   8647   9610    717   -242   -163       O
HETATM 1849  O   HOH S  55      23.748  58.385   8.538  1.00 73.09           O
ANISOU 1849  O   HOH S  55     8591   9912   9266   -361     38    138       O
HETATM 1850  O   HOH S  56      27.452  33.000  26.498  1.00 78.52           O
ANISOU 1850  O   HOH S  56    10288   9127  10419    557    144   -368       O
HETATM 1851  O   HOH S  57      30.161  55.139   8.366  1.00 74.20           O
ANISOU 1851  O   HOH S  57     8706  10016   9469   -250    -94   -143       O
HETATM 1852  O   HOH S  58      35.703  51.035  17.054  1.00 79.86           O
ANISOU 1852  O   HOH S  58     9817  10183  10345     30   -378   -325       O
HETATM 1853  O   HOH S  59      17.982  54.827  19.015  1.00 64.11           O
ANISOU 1853  O   HOH S  59     8260   8005   8096   -149     26     57       O
HETATM 1854  O   HOH S  60      18.820  55.677  16.152  1.00 67.64           O
ANISOU 1854  O   HOH S  60     8507   8646   8547   -228     38     77       O
HETATM 1855  O   HOH S  61      25.899  54.421  24.070  1.00 72.42           O
ANISOU 1855  O   HOH S  61     9460   8854   9202     30   -294   -185       O
HETATM 1856  O   HOH S  62      18.643  52.990  25.643  1.00 66.09           O
ANISOU 1856  O   HOH S  62     8903   7898   8311     75    -72    -29       O
HETATM 1857  O   HOH S  63      11.881  52.007  16.586  1.00 68.41           O
ANISOU 1857  O   HOH S  63     8743   8702   8549   -276    194    180       O
HETATM 1858  O   HOH S  64      27.868  47.514   6.799  1.00 70.59           O
ANISOU 1858  O   HOH S  64     8399   9577   8845   -287     61   -508       O
HETATM 1859  O   HOH S  65      32.752  53.058  19.347  1.00 78.60           O
ANISOU 1859  O   HOH S  65     9828   9909  10126     -0   -392   -278       O
HETATM 1860  O   HOH S  66      38.185  45.504  32.433  1.00 78.31           O
ANISOU 1860  O   HOH S  66    10151   9633   9969    493   -740   -174       O
HETATM 1861  O   HOH S  67      28.269  52.304  35.582  1.00 74.86           O
ANISOU 1861  O   HOH S  67    10271   8940   9232    352   -589   -246       O
HETATM 1862  O   HOH S  69      30.173  39.922  23.882  1.00 64.82           O
ANISOU 1862  O   HOH S  69     8425   7747   8455    354   -127   -401       O
HETATM 1863  O   HOH S  70      31.174  33.819  29.816  1.00 72.10           O
ANISOU 1863  O   HOH S  70     9454   8376   9565    728    -28   -194       O
HETATM 1864  O   HOH S  71      16.439  42.840   7.896  1.00 66.13           O
ANISOU 1864  O   HOH S  71     8101   8892   8132   -540    232   -568       O
HETATM 1865  O   HOH S  72      31.703  52.454  21.198  1.00 58.11           O
ANISOU 1865  O   HOH S  72     7362   7223   7493     38   -399   -283       O
HETATM 1866  O   HOH S  73      27.799  47.022   8.646  1.00 49.20           O
ANISOU 1866  O   HOH S  73     5795   6717   6184   -237     35   -510       O
HETATM 1867  O   HOH S  74      39.629  46.584  34.122  1.00 46.56           O
ANISOU 1867  O   HOH S  74     6130   5673   5889    488   -874   -155       O
END
